# Supplementary material for: 6-[(2-Hy­droxy­eth­yl)amino]-7H-dibenzo[de,h]quinolin-7-one
Source: Acta Crystallogr Sect E Struct Rep Online. 2012 Jun 2;68(Pt 7):o2004. doi: 10.1107/S1600536812024440 (PMC3393276; doi:10.1107/S1600536812024440)
Supplement: Supplementary file 1 [file e-68-o2004-sup1.cif]

##############################################################################
#                                                                            #
# This CIF contains the data in a paper accepted for publication in          #
# Acta Crystallographica Section E. It conforms to the requirements of       #
# Notes for Authors for Acta Crystallographica Section E, and has been       #
# peer reviewed under the auspices of the IUCr Commission on Journals.       #
#                                                                            #
# Full details of the Crystallographic Information File format               #
# are given in the paper "The Crystallographic Information File (CIF):       #
# a New Standard Archive File for Crystallography" by S. R. Hall, F. H.      #
# Allen and I. D. Brown [Acta Cryst. (1991), A47, 655-685].                  #
#                                                                            #
# The current version of the core CIF dictionary is obtainable from          #
# ftp://ftp.iucr.org/pub/cif_core.dic.                                       #
#                                                                            #
# Software is freely available for graphical display of the structure(s)     #
# in this CIF. For information consult the CIF software page                 #
# http://www.iucr.org/resources/cif/software.                                #
#                                                                            #
# This file may be used for bona fide research purposes within the           #
# scientific community so long as proper attribution is given to the journal # 
# article from which it was obtained.                                        #
#                                                                            #
##############################################################################
data_I
_audit_creation_method     SHELXL-97
_chemical_name_systematic
;
6-[(2-Hydroxyethyl)amino]-7<i>H</i>-dibenzo[<i>de</i>,<i>h</i>]quinolin-7-one
;
_chemical_name_common     ?
_chemical_formula_moiety     'C18 H14 N2 O2'
_chemical_formula_sum     'C18 H14 N2 O2'
_chemical_formula_iupac     'C18 H14 N2 O2'
_chemical_formula_weight     290.31
_chemical_melting_point     ?
_symmetry_cell_setting     monoclinic
_symmetry_space_group_name_H-M     'P 21/n'
loop_
    _symmetry_equiv_pos_as_xyz
    'x, y, z'
    '-x+1/2, y+1/2, -z+1/2'
    '-x, -y, -z'
    'x-1/2, -y-1/2, z-1/2'
_cell_length_a     9.8047(16)
_cell_length_b     12.865(2)
_cell_length_c     10.7623(17)
_cell_angle_alpha     90.00
_cell_angle_beta     100.113(2)
_cell_angle_gamma     90.00
_cell_volume     1336.4(4)
_cell_formula_units_Z     4
_cell_measurement_reflns_used     2722
_cell_measurement_theta_min     2.49
_cell_measurement_theta_max     26.80
_cell_measurement_temperature     296(2)
_exptl_crystal_description     rod
_exptl_crystal_colour     red
_exptl_crystal_size_max     0.37
_exptl_crystal_size_mid     0.23
_exptl_crystal_size_min     0.16
_exptl_crystal_density_diffrn     1.443
_exptl_crystal_density_meas     ?
_exptl_crystal_density_method     'not measured'
_exptl_crystal_F_000     608
_exptl_absorpt_coefficient_mu     0.096
_exptl_absorpt_correction_type     multi-scan
_exptl_absorpt_process_details     '(SADABS; Sheldrick, 2007)'
_exptl_absorpt_correction_T_min     0.9657
_exptl_absorpt_correction_T_max     0.9852
_exptl_special_details
;
;
_diffrn_ambient_temperature     296(2)
_diffrn_radiation_type     MoK\a
_diffrn_radiation_wavelength     0.71073
_diffrn_radiation_source     'fine-focus sealed tube'
_diffrn_radiation_monochromator     graphite
_diffrn_measurement_device_type     'Bruker APEXII CCD'
_diffrn_measurement_method     '\f and \w scans'
_diffrn_detector_area_resol_mean     ?
_diffrn_reflns_number     6462
_diffrn_reflns_av_R_equivalents     0.0226
_diffrn_reflns_av_sigmaI/netI     0.0234
_diffrn_reflns_theta_min     2.49
_diffrn_reflns_theta_max     25.05
_diffrn_reflns_theta_full     25.05
_diffrn_measured_fraction_theta_max     0.999
_diffrn_measured_fraction_theta_full     0.999
_diffrn_reflns_limit_h_min     -10
_diffrn_reflns_limit_h_max     11
_diffrn_reflns_limit_k_min     -15
_diffrn_reflns_limit_k_max     15
_diffrn_reflns_limit_l_min     -12
_diffrn_reflns_limit_l_max     9
_diffrn_standards_number     0
_diffrn_standards_interval_count     ?
_diffrn_standards_interval_time     ?
_diffrn_standards_decay_%     ?
_refine_special_details
;
Refinement of <i>F</i>^2^ against ALL reflections. The weighted <i>R</i>-factor
<i>wR</i> and goodness of fit <i>S</i> are based on <i>F</i>^2^, conventional
<i>R</i>-factors <i>R</i> are based on <i>F</i>, with <i>F</i> set to zero for
negative <i>F</i>^2^. The threshold expression of <i>F</i>^2^ >
\s(<i>F</i>^2^) is used only for calculating <i>R</i>-factors(gt) <i>etc</i>.
and is not relevant to the choice of reflections for refinement.
<i>R</i>-factors based on <i>F</i>^2^ are statistically about twice as large
as those based on <i>F</i>, and <i>R</i>- factors based on ALL data will be
even larger.
;
_reflns_number_total     2359
_reflns_number_gt     1918
_reflns_threshold_expression     I>2sigma(I)
_refine_ls_structure_factor_coef     Fsqd
_refine_ls_matrix_type     full
_refine_ls_R_factor_all     0.0496
_refine_ls_R_factor_gt     0.0410
_refine_ls_wR_factor_gt     0.1167
_refine_ls_wR_factor_ref     0.1238
_refine_ls_goodness_of_fit_ref     1.056
_refine_ls_restrained_S_all     1.056
_refine_ls_number_reflns     2359
_refine_ls_number_parameters     200
_refine_ls_number_restraints     0
_refine_ls_hydrogen_treatment     constr
_refine_ls_weighting_scheme     calc
_refine_ls_weighting_details
         'calc w=1/[\s^2^(Fo^2^)+(0.0673P)^2^+0.2157P] where P=(Fo^2^+2Fc^2^)/3'
_atom_sites_solution_hydrogens     geom
_atom_sites_solution_primary     direct
_atom_sites_solution_secondary     difmap
_refine_ls_shift/su_max     0.000
_refine_ls_shift/su_mean     0.000
_refine_diff_density_max     0.156
_refine_diff_density_min     -0.182
_refine_ls_extinction_method     none
_refine_ls_extinction_coef     ?
loop_
    _atom_type_symbol
    _atom_type_description
    _atom_type_scat_dispersion_real
    _atom_type_scat_dispersion_imag
    _atom_type_scat_source
    'C' 'C' 0.0033 0.0016
                         'International Tables Vol C Tables 4.2.6.8 and 6.1.1.4'
    'H' 'H' 0.0000 0.0000
                         'International Tables Vol C Tables 4.2.6.8 and 6.1.1.4'
    'N' 'N' 0.0061 0.0033
                         'International Tables Vol C Tables 4.2.6.8 and 6.1.1.4'
    'O' 'O' 0.0106 0.0060
                         'International Tables Vol C Tables 4.2.6.8 and 6.1.1.4'
_computing_data_collection     'APEX2 (Bruker, 2007)'
_computing_cell_refinement     'SAINT (Bruker, 2007)'
_computing_data_reduction     'SAINT (Bruker, 2007)'
_computing_structure_solution     'SHELXS97 (Sheldrick, 2008)'
_computing_structure_refinement     'SHELXL97 (Sheldrick, 2008)'
_computing_molecular_graphics     'SHELXTL (Sheldrick, 2008)'
_computing_publication_material     'SHELXTL (Sheldrick, 2008)'
loop_
    _atom_site_type_symbol
    _atom_site_label
    _atom_site_fract_x
    _atom_site_fract_y
    _atom_site_fract_z
    _atom_site_U_iso_or_equiv
    _atom_site_adp_type
    _atom_site_calc_flag
    _atom_site_refinement_flags
    _atom_site_occupancy
    _atom_site_symmetry_multiplicity
    _atom_site_disorder_assembly
    _atom_site_disorder_group
    N N1 0.21519(14) 0.40120(11) -0.17380(12) 0.0495(4) Uani d . 1 1 . .
    N N2 0.12415(13) 0.52517(10) 0.35165(12) 0.0458(3) Uani d . 1 1 . .
    H H2A 0.0651 0.4763 0.3552 0.055 Uiso calc R 1 1 . .
    O O1 -0.01188(13) 0.36243(10) 0.25513(11) 0.0577(3) Uani d . 1 1 . .
    O O2 -0.07301(12) 0.66500(10) 0.43621(12) 0.0619(4) Uani d . 1 1 . .
    H H2 -0.0969 0.6421 0.3646 0.093 Uiso calc R 1 1 . .
    C C1 0.16539(15) 0.39304(11) -0.06593(14) 0.0388(3) Uani d . 1 1 . .
    C C2 0.07454(15) 0.30520(11) -0.05216(14) 0.0392(4) Uani d . 1 1 . .
    C C3 0.04876(17) 0.22647(12) -0.14357(15) 0.0476(4) Uani d . 1 1 . .
    H H3 0.0925 0.2284 -0.2135 0.057 Uiso calc R 1 1 . .
    C C4 -0.04056(18) 0.14653(13) -0.13055(18) 0.0561(5) Uani d . 1 1 . .
    H H4 -0.0573 0.0950 -0.1920 0.067 Uiso calc R 1 1 . .
    C C5 -0.10582(19) 0.14211(14) -0.02650(18) 0.0588(5) Uani d . 1 1 . .
    H H5 -0.1679 0.0887 -0.0194 0.071 Uiso calc R 1 1 . .
    C C6 -0.07916(17) 0.21610(13) 0.06584(16) 0.0510(4) Uani d . 1 1 . .
    H H6 -0.1217 0.2118 0.1364 0.061 Uiso calc R 1 1 . .
    C C7 0.01172(15) 0.29820(11) 0.05497(14) 0.0399(4) Uani d . 1 1 . .
    C C8 0.04297(15) 0.37373(11) 0.15948(14) 0.0407(4) Uani d . 1 1 . .
    C C9 0.13798(14) 0.45744(10) 0.14699(13) 0.0368(3) Uani d . 1 1 . .
    C C10 0.17469(14) 0.53226(11) 0.24424(14) 0.0396(4) Uani d . 1 1 . .
    C C11 0.26736(16) 0.61437(12) 0.22536(16) 0.0468(4) Uani d . 1 1 . .
    H H11 0.2907 0.6641 0.2882 0.056 Uiso calc R 1 1 . .
    C C12 0.32171(16) 0.62173(12) 0.11914(16) 0.0494(4) Uani d . 1 1 . .
    H H12 0.3820 0.6760 0.1106 0.059 Uiso calc R 1 1 . .
    C C13 0.28866(15) 0.54778(12) 0.01932(15) 0.0434(4) Uani d . 1 1 . .
    C C14 0.34160(18) 0.55268(13) -0.09252(16) 0.0534(4) Uani d . 1 1 . .
    H H14 0.4035 0.6050 -0.1044 0.064 Uiso calc R 1 1 . .
    C C15 0.30213(18) 0.48015(14) -0.18484(16) 0.0562(5) Uani d . 1 1 . .
    H H15 0.3374 0.4858 -0.2593 0.067 Uiso calc R 1 1 . .
    C C16 0.19688(14) 0.46567(11) 0.03452(13) 0.0374(3) Uani d . 1 1 . .
    C C17 0.15778(18) 0.59083(13) 0.46331(15) 0.0505(4) Uani d . 1 1 . .
    H H17A 0.2545 0.6110 0.4737 0.061 Uiso calc R 1 1 . .
    H H17B 0.1456 0.5509 0.5370 0.061 Uiso calc R 1 1 . .
    C C18 0.06966(18) 0.68764(13) 0.45660(17) 0.0532(4) Uani d . 1 1 . .
    H H18A 0.0940 0.7261 0.5349 0.064 Uiso calc R 1 1 . .
    H H18B 0.0894 0.7315 0.3886 0.064 Uiso calc R 1 1 . .
loop_
    _atom_site_aniso_label
    _atom_site_aniso_U_11
    _atom_site_aniso_U_22
    _atom_site_aniso_U_33
    _atom_site_aniso_U_12
    _atom_site_aniso_U_13
    _atom_site_aniso_U_23
    N1 0.0556(8) 0.0503(8) 0.0433(8) -0.0023(6) 0.0104(6) -0.0005(6)
    N2 0.0481(7) 0.0442(7) 0.0446(8) -0.0034(6) 0.0072(6) -0.0084(6)
    O1 0.0682(8) 0.0605(8) 0.0478(7) -0.0192(6) 0.0193(6) -0.0059(5)
    O2 0.0572(8) 0.0731(9) 0.0567(8) 0.0077(6) 0.0140(6) -0.0070(6)
    C1 0.0393(8) 0.0374(7) 0.0381(8) 0.0030(6) 0.0019(6) 0.0012(6)
    C2 0.0402(8) 0.0349(8) 0.0394(8) 0.0036(6) -0.0015(6) 0.0008(6)
    C3 0.0525(9) 0.0430(9) 0.0449(9) 0.0018(7) 0.0019(7) -0.0049(7)
    C4 0.0608(11) 0.0433(9) 0.0598(11) -0.0049(8) -0.0016(8) -0.0127(8)
    C5 0.0591(11) 0.0458(9) 0.0690(12) -0.0170(8) 0.0046(9) -0.0057(9)
    C6 0.0518(10) 0.0472(9) 0.0530(10) -0.0097(7) 0.0064(7) 0.0011(8)
    C7 0.0400(8) 0.0354(8) 0.0418(8) 0.0003(6) 0.0002(6) 0.0015(6)
    C8 0.0407(8) 0.0400(8) 0.0399(8) -0.0004(6) 0.0031(6) 0.0011(6)
    C9 0.0355(7) 0.0348(7) 0.0384(8) 0.0027(6) 0.0013(6) -0.0004(6)
    C10 0.0361(7) 0.0381(8) 0.0424(8) 0.0052(6) 0.0005(6) -0.0011(6)
    C11 0.0471(9) 0.0406(8) 0.0501(9) -0.0036(7) 0.0012(7) -0.0089(7)
    C12 0.0468(9) 0.0411(9) 0.0585(11) -0.0104(7) 0.0047(7) -0.0018(7)
    C13 0.0413(8) 0.0399(8) 0.0474(9) -0.0015(6) 0.0037(6) 0.0032(7)
    C14 0.0543(10) 0.0533(10) 0.0535(10) -0.0118(8) 0.0121(8) 0.0049(8)
    C15 0.0627(10) 0.0601(11) 0.0485(10) -0.0084(8) 0.0171(8) 0.0032(8)
    C16 0.0355(7) 0.0340(7) 0.0403(8) 0.0041(6) 0.0002(6) 0.0038(6)
    C17 0.0547(9) 0.0513(9) 0.0430(9) 0.0012(7) 0.0016(7) -0.0062(7)
    C18 0.0599(10) 0.0487(9) 0.0503(10) 0.0018(7) 0.0081(8) -0.0074(8)
_geom_special_details
;
All e.s.d.'s (except the e.s.d. in the dihedral angle between two l.s. planes)
are estimated using the full covariance matrix. The cell e.s.d.'s are taken
into account individually in the estimation of e.s.d.'s in distances, angles
and torsion angles; correlations between e.s.d.'s in cell parameters are only
used when they are defined by crystal symmetry. An approximate (isotropic)
treatment of cell e.s.d.'s is used for estimating e.s.d.'s involving l.s.
planes.
;
loop_
    _geom_bond_atom_site_label_1
    _geom_bond_atom_site_label_2
    _geom_bond_site_symmetry_2
    _geom_bond_distance
    _geom_bond_publ_flag
    N1 C1 . 1.340(2) ?
    N1 C15 . 1.345(2) ?
    N2 C10 . 1.338(2) ?
    N2 C17 . 1.458(2) ?
    N2 H2A . 0.8600 ?
    O1 C8 . 1.2508(18) ?
    O2 C18 . 1.408(2) ?
    O2 H2 . 0.8200 ?
    C1 C16 . 1.421(2) ?
    C1 C2 . 1.462(2) ?
    C2 C7 . 1.402(2) ?
    C2 C3 . 1.404(2) ?
    C3 C4 . 1.374(2) ?
    C3 H3 . 0.9300 ?
    C4 C5 . 1.385(3) ?
    C4 H4 . 0.9300 ?
    C5 C6 . 1.368(2) ?
    C5 H5 . 0.9300 ?
    C6 C7 . 1.400(2) ?
    C6 H6 . 0.9300 ?
    C7 C8 . 1.477(2) ?
    C8 C9 . 1.446(2) ?
    C9 C10 . 1.421(2) ?
    C9 C16 . 1.434(2) ?
    C10 C11 . 1.431(2) ?
    C11 C12 . 1.347(2) ?
    C11 H11 . 0.9300 ?
    C12 C13 . 1.429(2) ?
    C12 H12 . 0.9300 ?
    C13 C14 . 1.393(2) ?
    C13 C16 . 1.416(2) ?
    C14 C15 . 1.368(2) ?
    C14 H14 . 0.9300 ?
    C15 H15 . 0.9300 ?
    C17 C18 . 1.510(2) ?
    C17 H17A . 0.9700 ?
    C17 H17B . 0.9700 ?
    C18 H18A . 0.9700 ?
    C18 H18B . 0.9700 ?
loop_
    _geom_angle_atom_site_label_1
    _geom_angle_atom_site_label_2
    _geom_angle_atom_site_label_3
    _geom_angle_site_symmetry_1
    _geom_angle_site_symmetry_3
    _geom_angle
    _geom_angle_publ_flag
    C1 N1 C15 . . 117.96(14) ?
    C10 N2 C17 . . 127.43(14) ?
    C10 N2 H2A . . 116.3 ?
    C17 N2 H2A . . 116.3 ?
    C18 O2 H2 . . 109.5 ?
    N1 C1 C16 . . 122.94(14) ?
    N1 C1 C2 . . 117.99(13) ?
    C16 C1 C2 . . 119.06(13) ?
    C7 C2 C3 . . 118.62(14) ?
    C7 C2 C1 . . 119.75(13) ?
    C3 C2 C1 . . 121.63(14) ?
    C4 C3 C2 . . 120.55(16) ?
    C4 C3 H3 . . 119.7 ?
    C2 C3 H3 . . 119.7 ?
    C3 C4 C5 . . 120.43(15) ?
    C3 C4 H4 . . 119.8 ?
    C5 C4 H4 . . 119.8 ?
    C6 C5 C4 . . 120.16(16) ?
    C6 C5 H5 . . 119.9 ?
    C4 C5 H5 . . 119.9 ?
    C5 C6 C7 . . 120.50(16) ?
    C5 C6 H6 . . 119.8 ?
    C7 C6 H6 . . 119.8 ?
    C6 C7 C2 . . 119.68(14) ?
    C6 C7 C8 . . 118.86(14) ?
    C2 C7 C8 . . 121.43(13) ?
    O1 C8 C9 . . 122.71(14) ?
    O1 C8 C7 . . 119.24(13) ?
    C9 C8 C7 . . 118.04(13) ?
    C10 C9 C16 . . 118.97(13) ?
    C10 C9 C8 . . 121.34(14) ?
    C16 C9 C8 . . 119.69(13) ?
    N2 C10 C9 . . 120.38(13) ?
    N2 C10 C11 . . 120.90(13) ?
    C9 C10 C11 . . 118.72(14) ?
    C12 C11 C10 . . 121.88(14) ?
    C12 C11 H11 . . 119.1 ?
    C10 C11 H11 . . 119.1 ?
    C11 C12 C13 . . 121.34(14) ?
    C11 C12 H12 . . 119.3 ?
    C13 C12 H12 . . 119.3 ?
    C14 C13 C16 . . 118.32(14) ?
    C14 C13 C12 . . 123.34(14) ?
    C16 C13 C12 . . 118.34(14) ?
    C15 C14 C13 . . 119.71(15) ?
    C15 C14 H14 . . 120.1 ?
    C13 C14 H14 . . 120.1 ?
    N1 C15 C14 . . 123.62(16) ?
    N1 C15 H15 . . 118.2 ?
    C14 C15 H15 . . 118.2 ?
    C13 C16 C1 . . 117.40(14) ?
    C13 C16 C9 . . 120.74(13) ?
    C1 C16 C9 . . 121.86(13) ?
    N2 C17 C18 . . 113.18(13) ?
    N2 C17 H17A . . 108.9 ?
    C18 C17 H17A . . 108.9 ?
    N2 C17 H17B . . 108.9 ?
    C18 C17 H17B . . 108.9 ?
    H17A C17 H17B . . 107.8 ?
    O2 C18 C17 . . 112.42(14) ?
    O2 C18 H18A . . 109.1 ?
    C17 C18 H18A . . 109.1 ?
    O2 C18 H18B . . 109.1 ?
    C17 C18 H18B . . 109.1 ?
    H18A C18 H18B . . 107.9 ?
loop_
    _geom_torsion_atom_site_label_1
    _geom_torsion_atom_site_label_2
    _geom_torsion_atom_site_label_3
    _geom_torsion_atom_site_label_4
    _geom_torsion_site_symmetry_1
    _geom_torsion_site_symmetry_2
    _geom_torsion_site_symmetry_3
    _geom_torsion_site_symmetry_4
    _geom_torsion
    _geom_torsion_publ_flag
    C15 N1 C1 C16 . . . . 2.1(2) ?
    C15 N1 C1 C2 . . . . -177.97(14) ?
    N1 C1 C2 C7 . . . . -175.08(13) ?
    C16 C1 C2 C7 . . . . 4.8(2) ?
    N1 C1 C2 C3 . . . . 5.3(2) ?
    C16 C1 C2 C3 . . . . -174.74(13) ?
    C7 C2 C3 C4 . . . . 2.6(2) ?
    C1 C2 C3 C4 . . . . -177.84(14) ?
    C2 C3 C4 C5 . . . . -0.4(3) ?
    C3 C4 C5 C6 . . . . -1.6(3) ?
    C4 C5 C6 C7 . . . . 1.4(3) ?
    C5 C6 C7 C2 . . . . 0.8(2) ?
    C5 C6 C7 C8 . . . . -177.12(14) ?
    C3 C2 C7 C6 . . . . -2.7(2) ?
    C1 C2 C7 C6 . . . . 177.68(13) ?
    C3 C2 C7 C8 . . . . 175.10(13) ?
    C1 C2 C7 C8 . . . . -4.5(2) ?
    C6 C7 C8 O1 . . . . 0.3(2) ?
    C2 C7 C8 O1 . . . . -177.57(13) ?
    C6 C7 C8 C9 . . . . 179.47(13) ?
    C2 C7 C8 C9 . . . . 1.6(2) ?
    O1 C8 C9 C10 . . . . 0.1(2) ?
    C7 C8 C9 C10 . . . . -179.09(12) ?
    O1 C8 C9 C16 . . . . -179.94(13) ?
    C7 C8 C9 C16 . . . . 0.9(2) ?
    C17 N2 C10 C9 . . . . 175.77(13) ?
    C17 N2 C10 C11 . . . . -3.7(2) ?
    C16 C9 C10 N2 . . . . -178.32(12) ?
    C8 C9 C10 N2 . . . . 1.6(2) ?
    C16 C9 C10 C11 . . . . 1.1(2) ?
    C8 C9 C10 C11 . . . . -178.90(13) ?
    N2 C10 C11 C12 . . . . 178.58(14) ?
    C9 C10 C11 C12 . . . . -0.9(2) ?
    C10 C11 C12 C13 . . . . 0.4(2) ?
    C11 C12 C13 C14 . . . . 179.55(16) ?
    C11 C12 C13 C16 . . . . -0.1(2) ?
    C16 C13 C14 C15 . . . . 1.2(2) ?
    C12 C13 C14 C15 . . . . -178.41(15) ?
    C1 N1 C15 C14 . . . . -0.4(3) ?
    C13 C14 C15 N1 . . . . -1.2(3) ?
    C14 C13 C16 C1 . . . . 0.3(2) ?
    C12 C13 C16 C1 . . . . 179.97(12) ?
    C14 C13 C16 C9 . . . . -179.27(13) ?
    C12 C13 C16 C9 . . . . 0.4(2) ?
    N1 C1 C16 C13 . . . . -2.0(2) ?
    C2 C1 C16 C13 . . . . 178.04(12) ?
    N1 C1 C16 C9 . . . . 177.53(13) ?
    C2 C1 C16 C9 . . . . -2.4(2) ?
    C10 C9 C16 C13 . . . . -0.9(2) ?
    C8 C9 C16 C13 . . . . 179.11(12) ?
    C10 C9 C16 C1 . . . . 179.52(12) ?
    C8 C9 C16 C1 . . . . -0.4(2) ?
    C10 N2 C17 C18 . . . . 86.77(19) ?
    N2 C17 C18 O2 . . . . 56.18(19) ?
loop_
    _geom_hbond_atom_site_label_D
    _geom_hbond_atom_site_label_H
    _geom_hbond_atom_site_label_A
    _geom_hbond_site_symmetry_A
    _geom_hbond_distance_DH
    _geom_hbond_distance_HA
    _geom_hbond_distance_DA
    _geom_hbond_angle_DHA
    N2 H2A O1 . 0.86 1.90 2.5990(17) 138
    O2 H2 N1 3_565 0.82 2.24 3.0434(18) 165
data_global
_journal_date_recd_electronic     2012-05-07
_journal_date_accepted     2012-05-29
_journal_name_full     'Acta Crystallographica, Section E'
_journal_year     2012
_journal_volume     68
_journal_issue      7
_journal_page_first     o2004
_journal_page_last     o2004
_journal_paper_category     QO
_journal_paper_doi     10.1107/S1600536812024440
_journal_coeditor_code     CV5299
_publ_contact_author_name     'Yan-Cheng Liu'
_publ_contact_author_address
;
State Key Laboratory Cultivation Base for the Chemistry and
Molecular Engineering of Medicinal Resources
School of Chemistry & Chemical Engineering
Guangxi Normal University
Guilin 541004
People's Republic of China
;
_publ_contact_author_email     'ycliugxnu@yahoo.cn'
_publ_contact_author_fax     '0773-2120958'
_publ_contact_author_phone     '0773-2120958'
_publ_section_title
;
6-[(2-Hydroxyethyl)amino]-7<i>H</i>-dibenzo[<i>de</i>,<i>h</i>]quinolin-7-one
;
loop_
    _publ_author_name
    _publ_author_footnote
    _publ_author_address
    'Tang, Huang' .
;
State Key Laboratory Cultivation Base for the Chemistry and
Molecular Engineering of Medicinal Resources
School of Chemistry & Chemical Engineering
Guangxi Normal University
Guilin 541004
People's Republic of China
;
    'Wang, Zhi-Yu' .
;
State Key Laboratory Cultivation Base for the Chemistry and
Molecular Engineering of Medicinal Resources
School of Chemistry & Chemical Engineering
Guangxi Normal University
Guilin 541004
People's Republic of China
;
    'Liu, Yan-Cheng' .
;
State Key Laboratory Cultivation Base for the Chemistry and
Molecular Engineering of Medicinal Resources
School of Chemistry & Chemical Engineering
Guangxi Normal University
Guilin 541004
People's Republic of China
;
