# Supplementary material for: 6-[(2-Hy­droxy­eth­yl)amino]-7H-dibenzo[de,h]quinolin-7-one
Source: Acta Crystallogr Sect E Struct Rep Online. 2012 Jun 2;68(Pt 7):o2004. doi: 10.1107/S1600536812024440 (PMC3393276; doi:10.1107/S1600536812024440)
Supplement: Supplementary file 2 [file e-68-o2004-Isup2.hkl]

# 
# h,k,l, Fc-squared, Fo-squared, sigma(Fo-squared) and status flag 
# 
data_I
_shelx_title ' xb3513_0m in P2(1)/n' 
_shelx_refln_list_code          4 
_shelx_F_calc_maximum      193.23 
_exptl_crystal_F_000       608.00 
_reflns_d_resolution_high  0.8394 
 
loop_ 
 _symmetry_equiv_pos_as_xyz 
 'x, y, z' 
 '-x+1/2, y+1/2, -z+1/2' 
 '-x, -y, -z' 
 'x-1/2, -y-1/2, z-1/2' 
 
_cell_length_a     9.8047 
_cell_length_b    12.8647 
_cell_length_c    10.7623 
_cell_angle_alpha  90.000 
_cell_angle_beta  100.113 
_cell_angle_gamma  90.000 
 
_shelx_F_squared_multiplier     1.000 
 
loop_ 
 _refln_index_h 
 _refln_index_k 
 _refln_index_l 
 _refln_F_squared_calc 
 _refln_F_squared_meas 
 _refln_F_squared_sigma 
 _refln_observed_status 
   2   0   0      164.57      152.45      2.55 o 
   4   0   0      199.91      209.92      3.77 o 
   6   0   0      105.32      102.52      2.76 o 
   8   0   0      378.31      383.80     12.20 o 
  10   0   0        0.95        0.72      1.08 o 
   1   1   0     5628.62     5296.53     61.01 o 
   2   1   0      683.06      638.76      8.51 o 
   3   1   0       53.32       52.08      0.97 o 
   4   1   0      194.39      209.69      2.97 o 
   5   1   0        9.00        9.78      0.46 o 
   6   1   0      563.83      610.56      8.61 o 
   7   1   0      184.05      167.58     22.06 o 
   8   1   0        1.00        1.61      0.76 o 
   9   1   0       26.06       27.38      1.79 o 
  10   1   0        0.00        1.43      0.76 o 
  11   1   0        0.12       -0.18      0.76 o 
   0   2   0     1606.58     1455.47     37.30 o 
   1   2   0        1.66        7.76      0.84 o 
   2   2   0    19832.03    18180.51    369.21 o 
   3   2   0     2988.04     2815.82     43.32 o 
   4   2   0      560.70      521.51      7.39 o 
   5   2   0      557.38      560.47      8.02 o 
   6   2   0     1370.98     1414.37     21.81 o 
   7   2   0        0.49        1.87      0.60 o 
   8   2   0       10.75       10.40      1.27 o 
   9   2   0       15.44       20.34      2.15 o 
  10   2   0        2.56        1.49      0.90 o 
  11   2   0        3.28        6.06      1.38 o 
   1   3   0      887.29      935.13     11.09 o 
   2   3   0      808.32      912.43     13.95 o 
   3   3   0     2607.38     2650.14     35.52 o 
   4   3   0     1359.07     1468.61     22.42 o 
   5   3   0      227.98      233.12      5.02 o 
   6   3   0      115.21      125.69      4.53 o 
   7   3   0       90.47       90.23      3.04 o 
   8   3   0      103.93      116.79      3.80 o 
   9   3   0        2.75        2.05      0.86 o 
  10   3   0        0.00       -0.36      0.90 o 
  11   3   0        6.23        7.75      1.52 o 
   0   4   0     2220.39     2100.44     31.66 o 
   1   4   0      766.66      710.54      9.71 o 
   2   4   0      128.09      129.35      2.02 o 
   3   4   0     1014.43     1029.13     12.47 o 
   4   4   0      749.71      816.38     11.29 o 
   5   4   0        6.29       12.01      1.31 o 
   6   4   0        1.58        1.60      0.46 o 
   7   4   0        0.92        1.87      0.60 o 
   8   4   0        1.33        2.33      0.90 o 
   9   4   0        0.40        0.18      0.76 o 
  10   4   0       19.77       22.08      3.05 o 
  11   4   0       10.31       11.63      1.63 o 
   1   5   0      281.54      293.73      4.47 o 
   2   5   0       16.28       12.70      1.31 o 
   3   5   0       51.57       49.05      1.18 o 
   4   5   0        0.20        2.07      0.61 o 
   5   5   0      169.76      169.72      3.59 o 
   6   5   0       21.33       19.70      2.80 o 
   7   5   0        1.94        4.94      1.61 o 
   8   5   0        6.90        5.79      2.15 o 
   9   5   0       15.92       14.43      1.52 o 
  10   5   0       68.43       77.07      3.42 o 
   0   6   0      462.19      434.22      8.98 o 
   1   6   0       51.15       50.94      1.61 o 
   2   6   0     1345.71     1366.82     16.47 o 
   3   6   0      278.65      249.82      3.75 o 
   4   6   0        3.47        4.09      0.62 o 
   5   6   0        6.00        6.28      1.06 o 
   6   6   0       71.65       75.49      2.26 o 
   7   6   0        9.20        7.32      1.12 o 
   8   6   0        0.50        1.08      1.43 o 
   9   6   0        7.67        6.89      1.27 o 
  10   6   0       19.34       20.72      1.89 o 
   1   7   0       61.48       55.68      1.52 o 
   2   7   0       27.34       32.30      1.66 o 
   3   7   0      179.31      158.74      3.04 o 
   4   7   0      133.28      126.91      2.64 o 
   5   7   0        9.94        9.00      0.88 o 
   6   7   0       33.27       31.48      1.51 o 
   7   7   0        0.42        0.50      0.60 o 
   8   7   0        6.76        5.53      1.12 o 
   9   7   0        9.07        5.92      1.27 o 
  10   7   0        1.43        1.08      1.01 o 
   0   8   0      126.27      112.49      3.42 o 
   1   8   0        0.08        0.36      0.27 o 
   2   8   0       15.17       18.42      1.64 o 
   3   8   0       94.35       92.47      2.24 o 
   4   8   0      104.35      108.59      2.46 o 
   5   8   0       46.95       45.67      1.84 o 
   6   8   0       16.83       15.99      1.49 o 
   7   8   0        2.76        3.23      1.01 o 
   8   8   0        4.14        4.99      1.43 o 
   9   8   0        3.68        1.43      1.08 o 
   1   9   0       40.82       42.92      1.52 o 
   2   9   0       28.52       29.51      1.42 o 
   3   9   0       10.00        7.83      0.72 o 
   4   9   0       21.47       21.75      1.16 o 
   5   9   0      102.28      100.43      2.88 o 
   6   9   0        2.47        2.35      0.67 o 
   7   9   0       62.84       64.90      4.66 o 
   8   9   0        0.51        1.18      0.86 o 
   9   9   0        0.61        1.43      0.92 o 
   0  10   0        0.27        0.54      0.51 o 
   1  10   0        3.63        3.49      0.61 o 
   2  10   0        4.58        4.15      0.66 o 
   3  10   0        0.91        0.16      0.47 o 
   4  10   0       25.68       29.96      1.42 o 
   5  10   0        0.97        0.94      0.55 o 
   6  10   0       15.99       15.84      1.37 o 
   7  10   0        2.43        0.82      0.86 o 
   8  10   0        5.69        9.78      1.61 o 
   1  11   0      147.06      150.44      3.29 o 
   2  11   0        0.69        0.45      0.54 o 
   3  11   0       20.49       21.64      1.20 o 
   4  11   0        7.79       11.45      1.02 o 
   5  11   0       12.18       10.54      1.16 o 
   6  11   0       47.63       38.88      1.99 o 
   7  11   0       88.34       91.49      3.78 o 
   8  11   0        4.95        5.90      1.38 o 
   0  12   0      953.60      959.14     20.11 o 
   1  12   0        4.74        4.28      0.93 o 
   2  12   0        0.01        0.12      0.57 o 
   3  12   0       79.46       82.08      2.48 o 
   4  12   0        4.73        4.58      0.79 o 
   5  12   0        4.68        4.63      1.02 o 
   6  12   0       27.89       20.72      1.89 o 
   7  12   0       47.06       47.49      3.23 o 
   1  13   0      298.51      300.41     12.47 o 
   2  13   0       22.85       23.94      1.46 o 
   3  13   0        0.33        0.18      0.61 o 
   4  13   0       32.34       36.34      1.73 o 
   5  13   0        5.99        3.49      0.88 o 
   6  13   0        0.46       -0.18      0.92 o 
   0  14   0       95.93       90.41      4.03 o 
   1  14   0       24.32       26.34      2.38 o 
   2  14   0      259.24      274.51      6.82 o 
   3  14   0      106.86      103.82      3.02 o 
   4  14   0       20.51       15.78      2.33 o 
   1  15   0        0.73       -0.19      0.88 o 
   2  15   0      185.05      201.48      4.64 o 
 -11   0   1        3.38        2.87      1.43 o 
  -9   0   1      131.30      132.71      6.10 o 
  -7   0   1        0.04        0.72      0.72 o 
  -3   0   1     2126.13     1991.79     50.57 o 
  -1   0   1     4328.68     4020.13     73.74 o 
   1   0   1      108.54      155.62      3.16 o 
   3   0   1     1486.89     1410.28     38.74 o 
   5   0   1      419.54      431.79      9.23 o 
   7   0   1        0.00       -0.18      0.51 o 
   9   0   1       57.13       57.75      3.95 o 
  11   0   1        0.07        0.72      1.43 o 
 -11   1   1        5.17        5.97      1.27 o 
 -10   1   1        2.86        1.97      0.76 o 
  -9   1   1        2.35        2.51      0.76 o 
  -8   1   1        2.04        0.79      0.60 o 
  -7   1   1        0.13        0.72      0.51 o 
  -6   1   1       31.49       30.65      3.00 o 
  -5   1   1      252.82      230.59      5.19 o 
  -4   1   1       77.11       67.08      3.72 o 
  -3   1   1      300.19      266.62      4.48 o 
  -2   1   1      498.84      523.82      8.07 o 
  -1   1   1      158.78      115.52      1.94 o 
   0   1   1     2075.92     2376.33     43.45 o 
   1   1   1        5.75        2.96      0.22 o 
   2   1   1    11598.38    10945.30    125.68 o 
   3   1   1       73.77       91.13      1.69 o 
   4   1   1     1110.42     1088.77     13.11 o 
   5   1   1      397.96      398.35      4.81 o 
   6   1   1     1267.63     1306.62     17.83 o 
   7   1   1      384.15      382.70      7.92 o 
   8   1   1      292.70      305.97      6.25 o 
   9   1   1      124.30      122.19      5.38 o 
  10   1   1       26.52       22.85      1.89 o 
  11   1   1        0.21       -0.90      0.76 o 
 -11   2   1        3.80        1.79      1.01 o 
 -10   2   1        3.22        3.05      1.01 o 
  -9   2   1        0.04        1.22      0.60 o 
  -8   2   1        0.88        1.29      0.60 o 
  -7   2   1       31.24       27.44      1.52 o 
  -6   2   1       24.65       20.98      1.27 o 
  -5   2   1       34.77       43.94      1.78 o 
  -4   2   1     1409.54     1330.47     20.28 o 
  -3   2   1     1305.75     1186.22     18.00 o 
  -2   2   1      109.12       98.96      1.93 o 
  -1   2   1      515.41      474.59      7.30 o 
   0   2   1      475.12      384.48      6.84 o 
   1   2   1     5072.85     5146.07     54.21 o 
   2   2   1    37338.16    35011.41    407.53 o 
   3   2   1     1394.60     1478.49     22.42 o 
   4   2   1       51.53       47.03      1.05 o 
   5   2   1        9.93       14.04      0.62 o 
   6   2   1      444.51      444.42      6.89 o 
   7   2   1        0.44        0.50      0.42 o 
   8   2   1      160.87      160.76      5.23 o 
   9   2   1       15.06       13.09      1.52 o 
  10   2   1       12.42       11.17      1.52 o 
  11   2   1        5.42        6.26      1.38 o 
 -11   3   1        7.96        5.92      1.27 o 
 -10   3   1        1.54        2.87      1.01 o 
  -9   3   1        6.86        8.52      1.27 o 
  -8   3   1       91.52       87.11      3.16 o 
  -7   3   1       10.29       11.41      2.15 o 
  -6   3   1      153.55      148.50      5.20 o 
  -5   3   1      526.73      558.73      9.25 o 
  -4   3   1     1455.55     1507.79     22.97 o 
  -3   3   1     1515.05     1433.79     21.73 o 
  -2   3   1     4482.95     4376.11     64.76 o 
  -1   3   1        5.38       10.36      0.47 o 
   0   3   1     4262.65     4194.96     93.55 o 
   1   3   1      726.82      762.78      8.36 o 
   2   3   1     4133.42     4467.48     47.17 o 
   3   3   1      170.39      158.95      2.44 o 
   4   3   1      310.73      310.86      6.06 o 
   5   3   1      227.14      238.42      3.57 o 
   6   3   1      280.31      272.21      4.65 o 
   7   3   1        6.21        6.58      1.13 o 
   8   3   1      109.18      106.68      3.94 o 
   9   3   1        2.63        2.87      0.86 o 
  10   3   1        2.07        1.43      0.86 o 
  11   3   1       28.98       28.99      4.30 o 
 -11   4   1       26.74       33.47      2.69 o 
 -10   4   1       27.75       25.83      2.03 o 
  -9   4   1       10.27       10.55      1.38 o 
  -8   4   1       30.61       29.67      1.89 o 
  -7   4   1       71.16       73.92      2.79 o 
  -6   4   1      140.34      151.66      3.87 o 
  -5   4   1      371.07      400.04      6.97 o 
  -4   4   1      695.27      813.67     12.90 o 
  -3   4   1       44.81       43.24      1.24 o 
  -2   4   1      267.98      273.60      4.75 o 
  -1   4   1       39.77       34.00      0.84 o 
   0   4   1      602.51      634.15      7.75 o 
   1   4   1       67.06       79.50      2.21 o 
   2   4   1     1305.16     1275.77     15.14 o 
   3   4   1       17.05       29.41      1.90 o 
   4   4   1     4099.60     4118.40     47.75 o 
   5   4   1      424.25      430.14      5.83 o 
   6   4   1      111.81      109.23      2.81 o 
   7   4   1        2.07        2.87      0.67 o 
   8   4   1       11.42       10.93      1.39 o 
   9   4   1       12.27       12.25      3.05 o 
  10   4   1        0.15        0.00      0.86 o 
 -10   5   1       56.27       55.86      2.91 o 
  -9   5   1        3.35        3.59      1.01 o 
  -8   5   1       31.00       30.00      2.51 o 
  -7   5   1       28.97       29.69      1.89 o 
  -6   5   1      439.12      462.64      8.21 o 
  -5   5   1      168.17      170.78      3.59 o 
  -4   5   1      120.06      135.83      4.62 o 
  -3   5   1      857.87      896.51     14.13 o 
  -2   5   1     1454.54     1563.45     22.52 o 
  -1   5   1     1724.00     1726.50     20.32 o 
   0   5   1      460.86      456.23      7.42 o 
   1   5   1        7.60        5.35      0.57 o 
   2   5   1     1684.09     1637.84     19.95 o 
   3   5   1      361.41      339.58      4.19 o 
   4   5   1      844.48      953.53     10.78 o 
   5   5   1      260.86      256.78      5.15 o 
   6   5   1        3.56        3.18      0.67 o 
   7   5   1       42.08       41.66      1.77 o 
   8   5   1       64.11       64.92      2.79 o 
   9   5   1        3.07        3.37      1.79 o 
  10   5   1        5.53        3.07      1.12 o 
 -10   6   1       12.81       11.52      1.52 o 
  -9   6   1       12.08       11.39      1.38 o 
  -8   6   1      155.31      137.57      4.43 o 
  -7   6   1      130.28      132.90      4.18 o 
  -6   6   1        0.61        0.81      0.46 o 
  -5   6   1       32.69       30.91      1.76 o 
  -4   6   1       17.53       15.31      1.07 o 
  -3   6   1        4.08        7.00      0.62 o 
  -2   6   1     2745.43     2999.11     39.36 o 
  -1   6   1        7.75       11.48      0.46 o 
   0   6   1      129.50      123.08      3.07 o 
   1   6   1      361.83      340.56      5.19 o 
   2   6   1      182.59      170.13      2.72 o 
   3   6   1      102.42       84.80      1.73 o 
   4   6   1        2.36        2.83      0.43 o 
   5   6   1       37.07       38.44      1.37 o 
   6   6   1        1.83        4.52      0.78 o 
   7   6   1       14.77       16.29      1.34 o 
   8   6   1       14.38       18.35      1.63 o 
   9   6   1        0.17        1.26      0.76 o 
  10   6   1        3.46        4.87      1.27 o 
 -10   7   1        9.16       11.74      1.63 o 
  -9   7   1       53.06       42.21      2.54 o 
  -8   7   1       99.34       94.78      3.67 o 
  -7   7   1       22.10       17.44      2.87 o 
  -6   7   1        5.42        4.77      0.67 o 
  -5   7   1       31.85       26.86      1.30 o 
  -4   7   1      121.65      124.42      2.95 o 
  -3   7   1       87.73       93.94      2.14 o 
  -2   7   1      286.48      276.77      4.56 o 
  -1   7   1       41.79       40.01      2.32 o 
   0   7   1      218.71      242.66      5.25 o 
   1   7   1      158.46      146.61      2.68 o 
   2   7   1        9.36       11.55      0.72 o 
   3   7   1        9.22        9.97      1.07 o 
   4   7   1       85.20       79.38      2.01 o 
   5   7   1       18.52       18.15      1.05 o 
   6   7   1        8.04        6.19      0.88 o 
   7   7   1       14.49       16.23      1.63 o 
   8   7   1        4.71        4.97      1.12 o 
   9   7   1        0.03        0.18      1.26 o 
  10   7   1       12.06       12.74      1.78 o 
  -9   8   1        8.52       10.30      1.52 o 
  -8   8   1       27.18       18.65      2.51 o 
  -7   8   1       20.88       20.65      1.63 o 
  -6   8   1        3.14        4.91      0.78 o 
  -5   8   1        1.72        2.38      0.67 o 
  -4   8   1      166.43      166.08      3.78 o 
  -3   8   1        3.77        4.15      0.57 o 
  -2   8   1        2.59        0.99      0.36 o 
  -1   8   1      166.53      157.00      3.03 o 
   0   8   1       60.87       62.46      1.46 o 
   1   8   1        7.72        7.47      0.56 o 
   2   8   1       16.99       17.01      0.80 o 
   3   8   1       12.82       15.11      0.80 o 
   4   8   1        3.92        4.09      0.56 o 
   5   8   1       27.69       26.36      1.67 o 
   6   8   1        2.66        2.08      0.78 o 
   7   8   1       16.88       16.23      1.63 o 
   8   8   1        8.41        9.59      1.52 o 
   9   8   1        8.30        8.31      1.52 o 
  -9   9   1        0.30        0.90      1.01 o 
  -8   9   1        1.92        3.19      1.12 o 
  -7   9   1       12.97        7.43      1.97 o 
  -6   9   1       10.62        7.34      0.95 o 
  -5   9   1      232.74      255.74      5.44 o 
  -4   9   1      488.48      476.74      8.68 o 
  -3   9   1      137.48      134.09      3.36 o 
  -2   9   1       10.57       10.63      0.84 o 
  -1   9   1      186.67      176.42      3.44 o 
   0   9   1        1.63        0.88      0.39 o 
   1   9   1        3.47        4.06      0.57 o 
   2   9   1       67.62       71.68      1.96 o 
   3   9   1       64.57       61.07      1.93 o 
   4   9   1      200.12      207.09      3.71 o 
   5   9   1       12.08       10.28      0.86 o 
   6   9   1        0.59        0.67      0.86 o 
   7   9   1       17.63       15.89      1.63 o 
   8   9   1        0.52        0.41      0.86 o 
   9   9   1        6.04        4.43      1.38 o 
  -8  10   1        2.09        2.11      0.92 o 
  -7  10   1       32.50       30.93      2.14 o 
  -6  10   1       13.26       13.39      1.21 o 
  -5  10   1       41.53       37.90      1.79 o 
  -4  10   1       70.41       63.92      2.26 o 
  -3  10   1        1.21        1.34      0.72 o 
  -2  10   1       81.46       73.98      2.60 o 
  -1  10   1       10.98       11.36      2.50 o 
   0  10   1        4.12        5.44      0.66 o 
   1  10   1      189.43      201.83      4.47 o 
   2  10   1     1085.56     1138.52     19.00 o 
   3  10   1       10.65       10.11      0.90 o 
   4  10   1       21.65       24.15      1.67 o 
   5  10   1       28.11       27.50      1.38 o 
   6  10   1        3.90        2.51      1.79 o 
   7  10   1        2.77        2.47      1.12 o 
   8  10   1        3.35        5.48      1.27 o 
  -8  11   1        1.27        1.79      1.08 o 
  -7  11   1       54.48       44.93      2.65 o 
  -6  11   1       59.65       51.22      2.26 o 
  -5  11   1        5.45        3.38      0.83 o 
  -4  11   1        3.62        2.26      0.74 o 
  -3  11   1       14.38       17.20      1.35 o 
  -2  11   1        0.56        0.15      0.63 o 
  -1  11   1       93.43       92.47      2.49 o 
   0  11   1       25.15       21.63      1.60 o 
   1  11   1      313.40      329.25      5.81 o 
   2  11   1      452.03      504.91      9.78 o 
   3  11   1      121.66      126.37      3.08 o 
   4  11   1        1.29        1.79      0.61 o 
   5  11   1       34.45       34.50      1.61 o 
   6  11   1       47.67       49.11      2.79 o 
   7  11   1        0.16        0.72      1.43 o 
  -7  12   1        1.35        1.08      0.92 o 
  -6  12   1       29.64       33.28      2.39 o 
  -5  12   1       13.14       10.46      1.21 o 
  -4  12   1        1.94        2.64      0.79 o 
  -3  12   1        4.46        2.61      1.29 o 
  -2  12   1       22.40       21.46      1.60 o 
  -1  12   1      545.44      567.04      9.07 o 
   0  12   1      613.58      625.09      9.83 o 
   1  12   1        7.32        7.45      1.24 o 
   2  12   1       62.99       59.69      2.11 o 
   3  12   1       53.14       54.53      2.26 o 
   4  12   1        2.58        2.50      0.68 o 
   5  12   1        2.52        2.96      0.72 o 
   6  12   1        0.35        0.15      1.43 o 
  -6  13   1        1.09        2.25      0.85 o 
  -5  13   1        7.59        6.60      1.08 o 
  -4  13   1        1.38        1.31      0.88 o 
  -3  13   1        3.81        3.28      0.82 o 
  -2  13   1        8.35        5.29      1.22 o 
  -1  13   1      409.78      435.59      7.46 o 
   0  13   1      571.15      615.77      9.87 o 
   1  13   1       23.21       24.35      1.46 o 
   2  13   1       18.88       19.74      1.34 o 
   3  13   1        0.08       -0.20      0.61 o 
   4  13   1        2.06        2.09      0.79 o 
   5  13   1       31.14       40.33      1.96 o 
  -4  14   1       37.42       46.29      2.31 o 
  -3  14   1       34.14       35.62      2.36 o 
  -2  14   1       42.40       44.10      2.17 o 
  -1  14   1        1.99        2.93      0.87 o 
   0  14   1       28.81       29.37      1.67 o 
   1  14   1      135.18      145.03      3.65 o 
   2  14   1       52.52       59.27      3.31 o 
   3  14   1       41.87       49.06      2.14 o 
   4  14   1        3.72        5.12      1.02 o 
  -2  15   1        6.05        4.08      0.96 o 
  -1  15   1       20.52       19.19      1.48 o 
   0  15   1        1.26        1.16      0.84 o 
   1  15   1        4.14        2.33      0.87 o 
   2  15   1      122.26      133.49      3.90 o 
 -10   0   2       69.71       88.24      5.02 o 
  -8   0   2        9.15        7.89      1.43 o 
  -6   0   2      167.35      168.77      4.31 o 
  -4   0   2      966.66      890.64     17.11 o 
  -2   0   2        0.01        1.39      0.54 o 
   0   0   2     3383.88     3132.86     97.20 o 
   2   0   2     1084.36      990.56     18.49 o 
   4   0   2     2304.62     2208.64     40.81 o 
   6   0   2      234.05      228.17      5.67 o 
   8   0   2      443.92      423.24     10.00 o 
  10   0   2        1.97        3.95      1.43 o 
 -11   1   2        2.27        0.72      1.01 o 
 -10   1   2        8.92        9.15      1.27 o 
  -9   1   2       27.87       28.93      2.15 o 
  -8   1   2        6.40        6.33      1.08 o 
  -7   1   2       37.94       36.36      1.20 o 
  -6   1   2      154.29      152.61      2.82 o 
  -5   1   2       63.71       66.69      1.50 o 
  -4   1   2      127.07      131.75      2.33 o 
  -3   1   2       62.15       45.15      1.19 o 
  -2   1   2     1528.09     1356.24     20.34 o 
  -1   1   2     1574.93     1635.53     30.15 o 
   0   1   2        7.28       25.55      1.43 o 
   1   1   2      348.38      270.38      3.85 o 
   2   1   2      231.95      235.42      3.10 o 
   3   1   2       34.96       26.63      1.84 o 
   4   1   2      165.54      157.90      2.85 o 
   5   1   2      122.07      124.94      2.52 o 
   6   1   2        1.65        3.27      0.54 o 
   7   1   2       72.38       75.02      2.09 o 
   8   1   2      106.00      107.96      2.80 o 
   9   1   2       14.95       14.28      1.27 o 
  10   1   2        1.42        0.00      1.08 o 
  11   1   2        0.18        0.36      1.01 o 
 -11   2   2        5.97        4.87      1.27 o 
 -10   2   2       27.76       32.64      2.14 o 
  -9   2   2        3.02        2.88      1.61 o 
  -8   2   2       15.64       13.57      1.27 o 
  -7   2   2        2.84        2.80      0.54 o 
  -6   2   2      309.86      295.31      4.66 o 
  -5   2   2      179.58      164.54      5.56 o 
  -4   2   2      198.26      200.88      3.65 o 
  -3   2   2       37.54       34.88      0.95 o 
  -2   2   2        4.62        3.42      0.46 o 
  -1   2   2     2539.87     2400.38     35.72 o 
   0   2   2     2285.52     2269.25     33.72 o 
   1   2   2     6073.50     5822.56    131.21 o 
   2   2   2     3148.75     3157.90     36.49 o 
   3   2   2     1127.93     1068.66     12.79 o 
   4   2   2       72.47       70.34      1.37 o 
   5   2   2       46.35       47.58      1.37 o 
   6   2   2       13.03       10.43      1.54 o 
   7   2   2       18.53       17.22      1.05 o 
   8   2   2        0.53        0.74      0.57 o 
   9   2   2       24.24       20.77      1.51 o 
  10   2   2       31.94       27.36      2.14 o 
 -11   3   2        0.00        0.00      0.76 o 
 -10   3   2        3.65        1.79      1.26 o 
  -9   3   2       55.85       56.90      2.54 o 
  -8   3   2        8.34        6.76      1.01 o 
  -7   3   2       21.73       18.58      1.04 o 
  -6   3   2       43.58       46.71      1.51 o 
  -5   3   2       96.37       88.76      2.13 o 
  -4   3   2      240.39      208.57      3.86 o 
  -3   3   2       30.80       31.82      0.99 o 
  -2   3   2       49.67       47.46      1.16 o 
  -1   3   2     1436.72     1359.89     20.48 o 
   0   3   2       50.29       59.71      2.59 o 
   1   3   2        1.30        6.38      0.57 o 
   2   3   2     1302.81     1352.77     15.97 o 
   3   3   2      562.24      541.74      6.24 o 
   4   3   2      550.67      566.31      6.58 o 
   5   3   2      113.29      100.20      2.27 o 
   6   3   2       45.96       44.65      1.55 o 
   7   3   2       44.15       36.05      1.91 o 
   8   3   2       16.42       20.31      3.33 o 
   9   3   2       42.50       41.03      1.98 o 
  10   3   2      139.35      144.50      6.10 o 
 -11   4   2        0.55       -0.31      0.90 o 
 -10   4   2        0.01        1.23      0.86 o 
  -9   4   2       21.11       19.68      1.63 o 
  -8   4   2       26.78       26.22      2.69 o 
  -7   4   2        0.38        0.24      0.45 o 
  -6   4   2       23.08       27.01      1.30 o 
  -5   4   2        0.80        0.82      0.65 o 
  -4   4   2      380.69      401.04      6.83 o 
  -3   4   2       30.10       30.68      1.31 o 
  -2   4   2       13.49       15.16      0.74 o 
  -1   4   2       37.33       46.57      1.21 o 
   0   4   2       48.23       59.34      1.97 o 
   1   4   2     1664.59     1575.32     18.59 o 
   2   4   2      481.25      449.92      5.27 o 
   3   4   2     1197.17     1233.52     14.81 o 
   4   4   2     9483.24     9113.43    148.14 o 
   5   4   2      253.44      256.26      4.37 o 
   6   4   2       16.91       15.88      0.93 o 
   7   4   2       29.60       29.59      1.37 o 
   8   4   2       16.77       13.78      1.30 o 
   9   4   2        9.51        7.67      1.13 o 
  10   4   2       35.28       32.33      2.69 o 
 -11   5   2        0.75        0.00      1.08 o 
 -10   5   2        3.15        4.96      1.12 o 
  -9   5   2       20.79       18.74      1.63 o 
  -8   5   2      208.97      217.49      9.51 o 
  -7   5   2       63.39       63.51      2.13 o 
  -6   5   2       29.62       26.55      1.30 o 
  -5   5   2       35.11       36.96      1.53 o 
  -4   5   2       63.59       60.79      1.79 o 
  -3   5   2      628.15      672.26     10.89 o 
  -2   5   2      944.61     1019.81     15.85 o 
  -1   5   2     1503.50     1601.93     24.27 o 
   0   5   2      854.27     1002.04     13.67 o 
   1   5   2      394.90      396.83      5.22 o 
   2   5   2        0.75        3.27      0.70 o 
   3   5   2      656.50      665.37      7.68 o 
   4   5   2     2091.40     2126.58     41.92 o 
   5   5   2        5.54        5.88      0.54 o 
   6   5   2      385.00      376.01      6.17 o 
   7   5   2      191.76      193.53      4.53 o 
   8   5   2        4.85        4.98      0.99 o 
   9   5   2        6.46        6.52      1.09 o 
  10   5   2        0.37        0.61      0.86 o 
 -10   6   2        0.44        1.33      0.86 o 
  -9   6   2      159.58      155.43      6.64 o 
  -8   6   2        5.98        3.59      1.01 o 
  -7   6   2        0.88        1.26      0.46 o 
  -6   6   2       34.20       37.02      1.96 o 
  -5   6   2       20.67       20.47      1.60 o 
  -4   6   2        2.48        1.35      0.74 o 
  -3   6   2      282.02      327.24      5.92 o 
  -2   6   2      825.71      922.78     17.49 o 
  -1   6   2       25.94       23.62      1.00 o 
   0   6   2        0.65        1.79      0.32 o 
   1   6   2       52.99       41.93      1.08 o 
   2   6   2       23.30       25.86      1.07 o 
   3   6   2        2.84        4.08      0.48 o 
   4   6   2       11.70       12.68      0.74 o 
   5   6   2       22.84       23.67      1.11 o 
   6   6   2     1027.35      923.46     55.67 o 
   7   6   2      211.50      205.30      4.79 o 
   8   6   2        5.85        4.75      1.03 o 
   9   6   2        8.54        7.80      1.50 o 
  10   6   2        3.63        3.95      1.27 o 
 -10   7   2        3.34        5.39      1.27 o 
  -9   7   2       16.65       12.74      1.52 o 
  -8   7   2       90.75       84.80      3.41 o 
  -7   7   2       73.31       70.96      2.47 o 
  -6   7   2       68.43       59.89      5.33 o 
  -5   7   2       20.73       15.06      1.04 o 
  -4   7   2       37.44       40.14      1.58 o 
  -3   7   2      691.35      716.91     11.79 o 
  -2   7   2     1362.65     1522.87     22.64 o 
  -1   7   2      508.22      561.28     10.36 o 
   0   7   2     1727.48     1809.09     22.33 o 
   1   7   2      627.30      600.26     11.17 o 
   2   7   2      233.48      238.32      3.65 o 
   3   7   2       31.69       31.88      1.08 o 
   4   7   2      614.42      610.78      8.17 o 
   5   7   2       17.66       16.50      0.91 o 
   6   7   2      434.08      448.90     11.45 o 
   7   7   2      131.02      129.79      4.65 o 
   8   7   2       21.66       21.73      1.63 o 
   9   7   2       13.75       12.60      1.52 o 
  -9   8   2       28.06       25.27      3.59 o 
  -8   8   2        4.49        2.33      0.92 o 
  -7   8   2       56.83       55.53      2.20 o 
  -6   8   2       72.34       59.13      2.20 o 
  -5   8   2        9.90        8.43      0.95 o 
  -4   8   2        5.70        7.91      0.74 o 
  -3   8   2      332.42      335.00      6.33 o 
  -2   8   2      304.56      298.40      5.56 o 
  -1   8   2      102.63      117.36      2.69 o 
   0   8   2     1428.26     1490.61     30.42 o 
   1   8   2      669.74      690.72     10.07 o 
   2   8   2        0.03        0.99      0.40 o 
   3   8   2      209.42      213.48      4.45 o 
   4   8   2      984.37      997.40     13.10 o 
   5   8   2      145.43      135.07      3.04 o 
   6   8   2       10.93       12.47      1.21 o 
   7   8   2       17.86       18.41      1.51 o 
   8   8   2       45.89       40.23      2.19 o 
   9   8   2        0.01        0.72      1.01 o 
  -9   9   2       12.74       13.29      1.78 o 
  -8   9   2        8.58        7.84      1.38 o 
  -7   9   2      122.08      106.57      3.16 o 
  -6   9   2      114.85       93.52      2.88 o 
  -5   9   2      292.33      274.55      5.71 o 
  -4   9   2       50.81       50.01      1.98 o 
  -3   9   2       16.30       17.46      1.63 o 
  -2   9   2      264.25      261.87      4.65 o 
  -1   9   2       17.36       13.31      0.84 o 
   0   9   2        0.33        1.36      0.75 o 
   1   9   2        7.13        7.08      0.83 o 
   2   9   2       17.68       16.61      1.19 o 
   3   9   2      327.79      351.71      7.73 o 
   4   9   2      677.01      718.17     10.77 o 
   5   9   2        1.65        1.46      0.63 o 
   6   9   2       17.88       17.15      1.42 o 
   7   9   2        0.00        0.13      0.67 o 
   8   9   2       14.60       21.58      3.23 o 
  -8  10   2       11.26        6.95      2.69 o 
  -7  10   2        3.43        2.15      0.83 o 
  -6  10   2       50.05       42.10      1.99 o 
  -5  10   2       64.64       63.06      2.32 o 
  -4  10   2        0.01        0.69      0.68 o 
  -3  10   2       51.73       41.67      1.73 o 
  -2  10   2       21.27       21.09      1.13 o 
  -1  10   2        2.00        1.08      0.54 o 
   0  10   2       28.13       26.86      1.27 o 
   1  10   2      575.98      614.20     12.37 o 
   2  10   2     1605.24     1625.24     22.38 o 
   3  10   2       18.52       20.10      1.24 o 
   4  10   2        7.13        5.01      0.69 o 
   5  10   2       29.41       31.10      1.50 o 
   6  10   2       56.23       59.69      2.47 o 
   7  10   2        4.92        4.40      1.61 o 
   8  10   2        6.08        2.99      2.15 o 
  -8  11   2        1.44       -0.18      0.92 o 
  -7  11   2       10.09        8.08      1.16 o 
  -6  11   2        0.81       -0.19      0.55 o 
  -5  11   2        9.14        5.35      0.95 o 
  -4  11   2       53.22       52.35      3.47 o 
  -3  11   2       20.35       17.47      1.21 o 
  -2  11   2       28.80       26.87      1.27 o 
  -1  11   2       30.26       26.77      1.40 o 
   0  11   2        0.11       -0.72      0.54 o 
   1  11   2      995.96     1079.76     15.52 o 
   2  11   2      330.74      344.83      6.04 o 
   3  11   2        0.20        0.12      0.47 o 
   4  11   2       33.55       33.84      1.74 o 
   5  11   2        1.82        1.36      1.42 o 
   6  11   2        3.60        2.99      1.12 o 
   7  11   2       10.80       16.84      3.05 o 
  -7  12   2        0.43        0.50      0.74 o 
  -6  12   2       11.64       11.93      1.26 o 
  -5  12   2        3.17        4.02      0.95 o 
  -4  12   2        0.01       -0.77      0.52 o 
  -3  12   2        0.06       -0.09      0.59 o 
  -2  12   2        0.16       -0.27      0.54 o 
  -1  12   2       37.28       35.70      1.64 o 
   0  12   2        1.91        0.95      0.64 o 
   1  12   2        1.96        3.00      0.67 o 
   2  12   2        1.03        0.10      0.61 o 
   3  12   2      102.22      107.65      2.85 o 
   4  12   2       21.78       22.39      1.92 o 
   5  12   2        4.31        7.58      1.09 o 
   6  12   2        0.00       -0.82      0.86 o 
  -6  13   2        0.04        0.00      1.08 o 
  -5  13   2        4.99        5.70      1.09 o 
  -4  13   2       15.11       15.18      1.89 o 
  -3  13   2        4.53        3.67      0.95 o 
  -2  13   2        2.77        1.57      0.78 o 
  -1  13   2       37.71       38.66      1.82 o 
   0  13   2        3.94        3.59      0.75 o 
   1  13   2        1.81        1.09      0.68 o 
   2  13   2       24.03       26.79      3.24 o 
   3  13   2       41.99       48.73      2.34 o 
   4  13   2        0.07        0.52      0.66 o 
   5  13   2        2.73        6.82      1.16 o 
  -4  14   2        8.95        8.30      4.66 o 
  -3  14   2        3.70        6.25      2.33 o 
  -2  14   2        0.06       -0.54      1.01 o 
  -1  14   2        0.60        0.46      0.88 o 
   0  14   2        1.43        0.84      1.07 o 
   1  14   2        1.20       -0.43      0.83 o 
   2  14   2        8.18        9.86      1.14 o 
   3  14   2        0.52        0.09      0.68 o 
   4  14   2        2.08        4.55      0.97 o 
  -1  15   2        0.09        0.52      0.95 o 
   0  15   2        2.03        1.42      0.99 o 
   1  15   2        3.15        3.45      1.30 o 
 -11   0   3      657.59      796.64     24.03 o 
  -9   0   3      251.60      275.11      9.68 o 
  -7   0   3      225.62      227.77      5.58 o 
  -5   0   3       89.32       91.62      5.02 o 
  -3   0   3     1551.23     1481.11     89.67 o 
  -1   0   3     1032.61     1012.15     34.43 o 
   1   0   3       44.03       30.49      1.43 o 
   3   0   3      107.42       96.50      2.76 o 
   5   0   3        1.63        1.72      0.60 o 
   7   0   3        3.55        3.30      0.86 o 
   9   0   3        1.43        1.64      0.86 o 
 -11   1   3       33.69       32.55      2.40 o 
 -10   1   3      197.27      223.93      6.21 o 
  -9   1   3       34.41       36.54      5.20 o 
  -8   1   3       14.25       14.63      0.93 o 
  -7   1   3       10.04       10.46      0.72 o 
  -6   1   3       34.96       34.63      1.08 o 
  -5   1   3      250.91      262.26      4.90 o 
  -4   1   3       82.37       89.67      1.74 o 
  -3   1   3        9.60        9.96      1.08 o 
  -2   1   3      231.93      228.94      3.77 o 
  -1   1   3     2044.74     1971.93     36.23 o 
   0   1   3     1317.94     1258.96     67.43 o 
   1   1   3     2644.00     2623.46     49.07 o 
   2   1   3      441.19      408.01      5.18 o 
   3   1   3      154.62      140.64      1.91 o 
   4   1   3        2.12        2.27      0.42 o 
   5   1   3        0.25       -0.18      0.23 o 
   6   1   3        4.41        5.42      0.63 o 
   7   1   3       90.96       87.33      2.31 o 
   8   1   3        0.17       -0.36      0.54 o 
   9   1   3       15.85       16.53      1.26 o 
  10   1   3        7.65        9.05      1.16 o 
 -11   2   3        1.54        2.33      1.61 o 
 -10   2   3       30.61       34.09      5.20 o 
  -9   2   3      113.91      125.42      4.06 o 
  -8   2   3      154.71      167.93      3.31 o 
  -7   2   3      174.99      178.62      3.36 o 
  -6   2   3       78.81       79.16      1.83 o 
  -5   2   3      139.79      166.19      3.30 o 
  -4   2   3      228.90      222.30      4.05 o 
  -3   2   3      173.13      155.63      3.12 o 
  -2   2   3     1165.79     1110.49     16.89 o 
  -1   2   3      981.31      954.78     17.99 o 
   0   2   3     1258.14     1177.95     22.05 o 
   1   2   3        2.82        2.39      0.20 o 
   2   2   3      642.77      648.95      8.01 o 
   3   2   3      213.04      208.74      3.03 o 
   4   2   3       42.24       39.97      1.13 o 
   5   2   3      161.11      159.63      3.12 o 
   6   2   3       83.42       80.73      2.09 o 
   7   2   3        0.54        0.46      0.60 o 
   8   2   3       16.68       16.34      1.11 o 
   9   2   3        4.70        4.47      0.75 o 
  10   2   3       27.87       27.54      1.73 o 
 -11   3   3       26.76       31.39      2.28 o 
 -10   3   3        0.56        0.18      0.90 o 
  -9   3   3        3.65        3.41      1.01 o 
  -8   3   3       15.02       16.63      1.02 o 
  -7   3   3      414.14      421.19      6.59 o 
  -6   3   3      568.47      582.54      9.79 o 
  -5   3   3        7.36        6.61      0.62 o 
  -4   3   3        3.42        2.24      0.49 o 
  -3   3   3        2.14        2.94      0.29 o 
  -2   3   3      143.59      123.13      2.37 o 
  -1   3   3      227.07      212.00      3.63 o 
   0   3   3      880.06      874.95     13.36 o 
   1   3   3     1353.01     1394.08     25.52 o 
   2   3   3     1141.01     1229.08     16.31 o 
   3   3   3        0.29        2.60      0.34 o 
   4   3   3      183.65      158.52      2.94 o 
   5   3   3       36.12       36.55      1.34 o 
   6   3   3        6.17        3.56      0.57 o 
   7   3   3        3.17        4.24      0.78 o 
   8   3   3        0.45       -0.04      0.47 o 
   9   3   3        9.64        5.68      0.87 o 
  10   3   3       38.79       36.48      2.13 o 
 -11   4   3        3.43        2.79      1.12 o 
 -10   4   3        5.54        5.32      1.12 o 
  -9   4   3        0.03       -0.18      0.76 o 
  -8   4   3      147.28      155.33      3.72 o 
  -7   4   3      280.30      288.96      5.65 o 
  -6   4   3      503.24      526.48      9.03 o 
  -5   4   3       73.22       67.32      1.84 o 
  -4   4   3       59.54       51.48      1.58 o 
  -3   4   3      203.27      202.21      3.84 o 
  -2   4   3      388.90      386.45      6.39 o 
  -1   4   3      463.74      471.17      7.64 o 
   0   4   3     2408.52     2487.99     37.60 o 
   1   4   3      150.04      141.63      2.96 o 
   2   4   3      119.44      151.41      2.40 o 
   3   4   3      314.43      313.73      5.00 o 
   4   4   3     1005.88     1036.14     12.73 o 
   5   4   3       70.05       68.34      1.81 o 
   6   4   3        1.67        2.68      0.57 o 
   7   4   3       13.44       13.47      1.00 o 
   8   4   3      119.81      128.98      3.26 o 
   9   4   3        0.10        0.60      0.83 o 
  10   4   3        7.25        5.18      1.16 o 
 -11   5   3       11.57       14.10      1.63 o 
 -10   5   3        1.95        2.15      1.01 o 
  -9   5   3       41.65       36.85      3.23 o 
  -8   5   3       26.62       24.22      1.37 o 
  -7   5   3       59.77       63.99      2.13 o 
  -6   5   3        3.97        5.23      0.89 o 
  -5   5   3        7.74        7.68      0.74 o 
  -4   5   3       55.72       54.03      1.75 o 
  -3   5   3      124.49      117.02      3.10 o 
  -2   5   3        1.59        2.53      0.29 o 
  -1   5   3     3464.27     3601.07     53.58 o 
   0   5   3     2144.97     2409.15     36.56 o 
   1   5   3      354.66      365.26      6.35 o 
   2   5   3       73.85       70.05      1.40 o 
   3   5   3       71.44       55.33      1.18 o 
   4   5   3       23.60       25.67      0.87 o 
   5   5   3        8.97        7.35      0.75 o 
   6   5   3       10.34       11.87      0.93 o 
   7   5   3       40.31       43.85      1.98 o 
   8   5   3        9.17        9.55      1.24 o 
   9   5   3        1.05        0.68      0.80 o 
  10   5   3        0.30        0.33      0.88 o 
 -10   6   3        8.43        6.12      1.27 o 
  -9   6   3       71.98       71.35      3.16 o 
  -8   6   3       16.37       13.21      1.38 o 
  -7   6   3        0.65        0.57      0.79 o 
  -6   6   3        0.00        0.22      0.46 o 
  -5   6   3       24.95       25.91      1.16 o 
  -4   6   3        0.05        0.91      0.64 o 
  -3   6   3      367.19      367.67      6.46 o 
  -2   6   3      347.02      373.03      9.81 o 
  -1   6   3      281.00      322.09      8.97 o 
   0   6   3      513.04      596.90      9.87 o 
   1   6   3       23.42       19.09      0.84 o 
   2   6   3       18.02       15.55      0.65 o 
   3   6   3      182.99      175.83      2.59 o 
   4   6   3       13.32       12.62      1.12 o 
   5   6   3       23.07       22.78      1.30 o 
   6   6   3     4481.30     4464.00     66.86 o 
   7   6   3        2.70        2.82      0.88 o 
   8   6   3       15.30       16.35      1.51 o 
   9   6   3        4.78        3.06      1.09 o 
 -10   7   3        3.09        6.10      1.38 o 
  -9   7   3       35.58       32.53      2.15 o 
  -8   7   3        2.69        2.92      0.86 o 
  -7   7   3        2.56        3.14      0.78 o 
  -6   7   3        5.90        4.76      0.74 o 
  -5   7   3        2.54        3.18      0.59 o 
  -4   7   3      120.06      124.99      3.52 o 
  -3   7   3      213.13      232.41      4.58 o 
  -2   7   3      693.40      720.55     11.77 o 
  -1   7   3       80.58       92.27      1.98 o 
   0   7   3      140.88      169.39      4.29 o 
   1   7   3      175.73      183.41      2.97 o 
   2   7   3      233.12      216.84      3.46 o 
   3   7   3       30.62       29.99      1.08 o 
   4   7   3        8.97       10.01      1.29 o 
   5   7   3     1228.97     1238.42     19.79 o 
   6   7   3       27.14       36.01      1.93 o 
   7   7   3      116.90      118.55      3.56 o 
   8   7   3       41.96       29.84      4.04 o 
   9   7   3       14.26       12.56      1.51 o 
  -9   8   3        0.88       -0.26      0.86 o 
  -8   8   3       11.29        7.05      1.19 o 
  -7   8   3       22.15       20.16      1.37 o 
  -6   8   3       10.11        4.61      0.78 o 
  -5   8   3        0.21        0.00      0.52 o 
  -4   8   3        5.00        4.21      0.74 o 
  -3   8   3       74.81       89.70      2.37 o 
  -2   8   3       18.35       23.18      1.63 o 
  -1   8   3       13.46       10.81      0.78 o 
   0   8   3      210.21      243.07      4.81 o 
   1   8   3       16.29       19.90      0.92 o 
   2   8   3      558.48      576.29      7.75 o 
   3   8   3      794.76      805.41     10.48 o 
   4   8   3     1115.15     1158.01     14.62 o 
   5   8   3        0.63        1.83      0.74 o 
   6   8   3      255.51      254.14      5.64 o 
   7   8   3       16.45       22.40      1.56 o 
   8   8   3      347.77      336.14      7.34 o 
  -9   9   3       26.10       29.94      2.14 o 
  -8   9   3        7.18       12.08      1.46 o 
  -7   9   3       98.29       79.24      2.74 o 
  -6   9   3       70.80       59.06      2.26 o 
  -5   9   3       12.83        9.90      0.95 o 
  -4   9   3       19.20       22.83      1.26 o 
  -3   9   3        0.31        0.00      0.34 o 
  -2   9   3      290.36      297.94      5.82 o 
  -1   9   3       24.52       26.31      1.80 o 
   0   9   3       67.21       73.62      2.00 o 
   1   9   3      232.74      224.46      8.31 o 
   2   9   3      125.95      128.55      3.10 o 
   3   9   3     1280.67     1335.67     16.70 o 
   4   9   3      596.76      647.11      9.07 o 
   5   9   3        4.58        5.46      0.88 o 
   6   9   3       20.73       20.71      1.63 o 
   7   9   3       11.60       16.95      1.58 o 
   8   9   3       95.82       85.43      3.15 o 
  -8  10   3        1.61        1.23      0.86 o 
  -7  10   3        7.38        3.75      0.95 o 
  -6  10   3       95.90       86.87      4.16 o 
  -5  10   3       12.39       10.17      1.04 o 
  -4  10   3       11.63        9.39      0.99 o 
  -3  10   3        8.72        6.32      0.81 o 
  -2  10   3        2.86        2.22      0.67 o 
  -1  10   3       12.67       10.59      1.31 o 
   0  10   3       80.88       85.62      2.26 o 
   1  10   3      104.99      102.35      4.04 o 
   2  10   3       40.54       40.64      1.60 o 
   3  10   3       19.54       21.54      1.81 o 
   4  10   3        0.26        0.68      0.50 o 
   5  10   3       38.96       37.91      1.98 o 
   6  10   3        3.38        3.10      0.88 o 
   7  10   3        3.05        1.20      0.83 o 
  -8  11   3        7.80        8.25      2.51 o 
  -7  11   3        4.37        4.57      1.38 o 
  -6  11   3        1.26        0.90      1.01 o 
  -5  11   3       20.57       11.44      1.63 o 
  -4  11   3      152.30      140.02      3.68 o 
  -3  11   3       17.61       13.61      1.44 o 
  -2  11   3        4.72        4.57      1.12 o 
  -1  11   3       39.93       42.14      1.99 o 
   0  11   3       40.44       41.45      1.66 o 
   1  11   3       60.40       63.88      3.35 o 
   2  11   3       57.82       61.25      2.06 o 
   3  11   3        0.90        0.87      0.61 o 
   4  11   3       15.55       15.09      1.50 o 
   5  11   3       16.44       15.65      1.78 o 
   6  11   3        1.55        1.97      0.88 o 
   7  11   3        5.11        6.52      1.21 o 
  -7  12   3        0.16        0.90      1.27 o 
  -6  12   3        6.73        6.70      1.52 o 
  -5  12   3       13.13       10.58      1.63 o 
  -4  12   3       72.83       65.44      3.30 o 
  -3  12   3        4.66        3.41      1.27 o 
  -2  12   3        5.70        3.23      1.08 o 
  -1  12   3        1.31        1.79      1.01 o 
   0  12   3       13.41       12.79      1.49 o 
   1  12   3       18.30       15.95      1.37 o 
   2  12   3       19.22       20.19      1.51 o 
   3  12   3        8.16       11.47      1.24 o 
   4  12   3       81.47       75.24      2.82 o 
   5  12   3        0.31        0.72      1.08 o 
   6  12   3       15.60       26.18      3.23 o 
  -5  13   3        0.03        0.00      1.08 o 
  -4  13   3        4.55        5.95      1.38 o 
  -3  13   3        2.01        0.72      1.01 o 
  -2  13   3       30.35       31.53      2.40 o 
  -1  13   3        3.62        2.99      1.12 o 
   0  13   3        5.26        6.17      2.15 o 
   1  13   3        3.64        4.60      0.99 o 
   2  13   3        5.24        6.25      1.98 o 
   3  13   3       39.51       39.39      2.47 o 
   4  13   3       25.54       28.58      1.93 o 
  -4  14   3        7.78        8.93      1.97 o 
  -3  14   3        2.19        2.18      1.61 o 
  -2  14   3        2.22        2.44      1.26 o 
  -1  14   3        6.65        5.11      1.38 o 
   0  14   3        0.04       -0.46      0.86 o 
   1  14   3        3.96        3.71      1.04 o 
   2  14   3        1.04       -0.12      0.83 o 
   3  14   3        0.52        1.05      0.95 o 
 -10   0   4      407.10      455.53     14.71 o 
  -8   0   4       45.97       38.57      2.03 o 
  -6   0   4        0.21        0.36      0.51 o 
  -4   0   4      791.21      795.71     15.45 o 
  -2   0   4     1084.28     1117.66     25.65 o 
   0   0   4       15.69       24.43      1.43 o 
   2   0   4       77.59       83.78      1.80 o 
   4   0   4      562.71      584.03     12.14 o 
   6   0   4        2.44        1.08      0.76 o 
   8   0   4       36.56       36.83      2.40 o 
  10   0   4        0.30        0.54      1.26 o 
 -11   1   4      338.05      403.66      9.89 o 
 -10   1   4        0.19        0.90      1.01 o 
  -9   1   4      548.54      622.34     13.19 o 
  -8   1   4       18.85       18.70      1.02 o 
  -7   1   4       10.47       11.16      1.05 o 
  -6   1   4       36.87       28.82      1.24 o 
  -5   1   4     1323.53     1440.19     19.34 o 
  -4   1   4      374.61      440.23      6.44 o 
  -3   1   4      142.91      150.71      2.58 o 
  -2   1   4     2068.60     2103.27     27.49 o 
  -1   1   4      469.95      538.01      8.68 o 
   0   1   4     2247.34     2295.54     39.38 o 
   1   1   4       11.21        9.07      0.52 o 
   2   1   4       89.06       85.63      1.33 o 
   3   1   4      453.94      472.49      5.55 o 
   4   1   4      136.64      136.93      2.74 o 
   5   1   4       33.85       30.79      1.22 o 
   6   1   4       25.42       23.60      1.19 o 
   7   1   4       28.57       28.09      1.66 o 
   8   1   4       51.69       55.50      1.95 o 
   9   1   4        8.53        5.88      0.90 o 
  10   1   4       17.22       16.61      2.02 o 
 -11   2   4       10.35       14.99      1.63 o 
 -10   2   4        3.88        3.77      1.01 o 
  -9   2   4      233.67      261.04      6.72 o 
  -8   2   4      401.07      422.03      6.76 o 
  -7   2   4        2.25        4.13      0.54 o 
  -6   2   4        5.56        5.02      0.54 o 
  -5   2   4      751.37      809.32     11.28 o 
  -4   2   4      745.70      799.88     12.61 o 
  -3   2   4       10.35        9.02      1.37 o 
  -2   2   4       26.71       21.98      0.65 o 
  -1   2   4      562.04      529.12     10.51 o 
   0   2   4       41.04       48.84      3.41 o 
   1   2   4       99.89      113.98      3.26 o 
   2   2   4      439.12      475.08      8.20 o 
   3   2   4       25.33       27.38      0.78 o 
   4   2   4       59.72       61.92      1.61 o 
   5   2   4      147.50      143.64      2.92 o 
   6   2   4       15.20       15.00      0.97 o 
   7   2   4       83.27       79.32      2.25 o 
   8   2   4       26.77       28.04      2.05 o 
   9   2   4        0.06        0.39      0.66 o 
  10   2   4       31.09       31.91      1.82 o 
 -11   3   4       23.26       26.15      2.14 o 
 -10   3   4        7.94        6.83      1.27 o 
  -9   3   4       38.30       42.54      2.28 o 
  -8   3   4       83.48       83.09      2.23 o 
  -7   3   4       24.82       26.05      1.97 o 
  -6   3   4       58.43       58.54      1.84 o 
  -5   3   4        0.88        0.09      0.29 o 
  -4   3   4        4.32        2.05      0.31 o 
  -3   3   4      507.91      496.22      8.11 o 
  -2   3   4      108.82      103.78      2.04 o 
  -1   3   4      144.64      153.11      3.67 o 
   0   3   4       20.82       26.78      1.27 o 
   1   3   4     2889.14     3071.02     39.78 o 
   2   3   4     2848.73     2947.26     38.63 o 
   3   3   4      152.57      157.61      2.54 o 
   4   3   4      233.20      226.31      5.18 o 
   5   3   4        0.56        0.75      0.39 o 
   6   3   4       51.94       53.75      1.73 o 
   7   3   4       30.22       27.35      1.81 o 
   8   3   4      115.47      118.59      3.12 o 
   9   3   4        5.63        4.90      0.87 o 
  10   3   4       30.96       33.57      1.85 o 
 -11   4   4        0.03        1.08      1.08 o 
 -10   4   4        1.58        1.90      0.86 o 
  -9   4   4        1.49        1.08      0.76 o 
  -8   4   4        2.23        1.31      0.92 o 
  -7   4   4      147.51      148.73      3.57 o 
  -6   4   4        3.20        1.95      0.52 o 
  -5   4   4       14.68       14.68      0.95 o 
  -4   4   4        3.49        1.97      0.63 o 
  -3   4   4      135.20      129.64      3.42 o 
  -2   4   4      218.57      216.41      3.95 o 
  -1   4   4       31.66       26.02      1.27 o 
   0   4   4      148.02      139.67      2.69 o 
   1   4   4      945.84     1010.77     13.64 o 
   2   4   4      225.16      248.19      4.07 o 
   3   4   4        8.61       10.21      0.54 o 
   4   4   4       32.85       35.95      1.39 o 
   5   4   4       19.73       19.56      1.00 o 
   6   4   4       63.22       60.08      3.34 o 
   7   4   4      156.77      151.89      3.44 o 
   8   4   4      741.12      786.02     11.99 o 
   9   4   4        3.71        3.95      1.04 o 
 -10   5   4        2.45        2.34      2.51 o 
  -9   5   4        7.62        7.62      2.15 o 
  -8   5   4       15.73       15.92      1.16 o 
  -7   5   4       24.23       20.18      1.80 o 
  -6   5   4       34.19       32.56      1.42 o 
  -5   5   4       22.48       23.16      1.64 o 
  -4   5   4        2.54        3.36      0.52 o 
  -3   5   4       94.43       93.39      2.16 o 
  -2   5   4       67.23       57.45      1.52 o 
  -1   5   4      554.61      666.22     11.45 o 
   0   5   4       85.51      108.71      2.11 o 
   1   5   4      222.69      217.83      3.60 o 
   2   5   4       20.23       19.25      0.93 o 
   3   5   4       18.64       21.31      0.83 o 
   4   5   4        1.74        1.74      0.36 o 
   5   5   4       87.47       83.25      2.52 o 
   6   5   4       81.92       85.83      2.95 o 
   7   5   4      283.95      305.08      6.38 o 
   8   5   4      233.54      243.89      5.66 o 
   9   5   4       11.59       12.28      1.34 o 
 -10   6   4        0.04       -0.90      0.76 o 
  -9   6   4       59.43       67.75      5.20 o 
  -8   6   4        2.49        1.27      0.81 o 
  -7   6   4        4.12        4.79      0.74 o 
  -6   6   4       56.34       50.64      1.90 o 
  -5   6   4        0.04        0.61      0.52 o 
  -4   6   4       65.99       57.71      1.78 o 
  -3   6   4       57.18       51.27      1.57 o 
  -2   6   4      180.89      182.00      3.53 o 
  -1   6   4       27.10       23.80      0.99 o 
   0   6   4       28.70       32.28      1.05 o 
   1   6   4       59.34       72.43      2.85 o 
   2   6   4        5.14        4.30      0.43 o 
   3   6   4      276.98      266.09      3.96 o 
   4   6   4        0.07        0.36      0.41 o 
   5   6   4     1073.42     1059.98     17.16 o 
   6   6   4       91.43      116.83      3.35 o 
   7   6   4       15.67       14.66      1.37 o 
   8   6   4       31.94       31.26      2.52 o 
   9   6   4       41.32       45.06      2.31 o 
 -10   7   4        2.44        0.36      1.43 o 
  -9   7   4        0.04        0.41      0.90 o 
  -8   7   4       66.70       66.96      2.37 o 
  -7   7   4       16.30       21.11      1.85 o 
  -6   7   4        2.39        1.43      0.74 o 
  -5   7   4       64.17       59.97      2.55 o 
  -4   7   4        0.43        0.94      0.54 o 
  -3   7   4      116.09       95.03      2.43 o 
  -2   7   4       23.95       23.94      1.08 o 
  -1   7   4       13.77       13.69      0.78 o 
   0   7   4       45.40       40.56      1.24 o 
   1   7   4       48.22       43.79      1.66 o 
   2   7   4      261.84      246.03      4.25 o 
   3   7   4        5.48        4.96      0.66 o 
   4   7   4        9.91       11.50      0.87 o 
   5   7   4      267.59      281.47      5.82 o 
   6   7   4      279.32      270.95      7.07 o 
   7   7   4        2.35        2.38      0.92 o 
   8   7   4       87.38       79.51      2.98 o 
  -9   8   4        9.94       10.40      2.15 o 
  -8   8   4        0.07        0.00      1.26 o 
  -7   8   4        2.52        3.05      1.01 o 
  -6   8   4        2.62        2.51      1.01 o 
  -5   8   4        3.87        2.33      1.01 o 
  -4   8   4       49.84       46.34      2.64 o 
  -3   8   4       89.92       95.91      2.52 o 
  -2   8   4        5.18        4.73      0.69 o 
  -1   8   4       21.04       19.37      2.15 o 
   0   8   4       54.32       59.05      3.10 o 
   1   8   4       80.94       91.77      2.83 o 
   2   8   4        7.06        5.57      0.66 o 
   3   8   4        2.23        1.52      0.54 o 
   4   8   4       55.72       53.33      1.78 o 
   5   8   4      117.15      122.49      3.35 o 
   6   8   4        0.18        0.82      0.67 o 
   7   8   4      329.07      321.31      8.81 o 
   8   8   4      249.36      225.91      5.61 o 
  -9   9   4        0.27       -0.36      1.43 o 
  -8   9   4        1.77        2.39      1.12 o 
  -7   9   4        7.64        6.46      1.27 o 
  -6   9   4        3.84        2.33      1.26 o 
  -5   9   4       22.86       24.13      1.89 o 
  -4   9   4       10.06        7.81      1.43 o 
  -3   9   4        7.28        6.53      1.26 o 
  -2   9   4       29.17       29.33      1.89 o 
  -1   9   4        0.75        1.43      0.76 o 
   0   9   4       96.58      101.01      5.74 o 
   1   9   4       20.17       19.67      1.45 o 
   2   9   4       97.74      102.01      2.96 o 
   3   9   4        0.85        0.90      0.54 o 
   4   9   4        0.10        0.51      0.61 o 
   5   9   4        6.90        7.13      0.99 o 
   6   9   4        0.10       -0.43      0.74 o 
   7   9   4       32.56       28.09      1.84 o 
  -8  10   4        0.05        0.90      1.01 o 
  -7  10   4       18.34       21.06      2.03 o 
  -6  10   4        1.26        1.08      1.08 o 
  -5  10   4       48.32       47.73      2.79 o 
  -4  10   4       82.84       81.27      5.56 o 
  -3  10   4        5.09        3.41      1.01 o 
  -2  10   4       88.14       94.77      4.12 o 
  -1  10   4      227.73      245.27      6.58 o 
   0  10   4        0.25        1.08      1.08 o 
   1  10   4      118.69      125.39      4.18 o 
   2  10   4      315.12      321.35      8.10 o 
   3  10   4       23.94       24.54      1.58 o 
   4  10   4        1.83        1.40      0.67 o 
   5  10   4        0.43        0.00      0.86 o 
   6  10   4       14.87       11.66      2.51 o 
   7  10   4        0.01        0.36      1.19 o 
  -7  11   4        0.21        1.55      2.15 o 
  -6  11   4       21.29       19.43      2.03 o 
  -5  11   4       51.63       40.72      2.65 o 
  -4  11   4       92.66       85.50      6.46 o 
  -3  11   4       31.17       33.25      2.87 o 
  -2  11   4       19.48       18.77      2.33 o 
  -1  11   4       20.87       20.62      2.69 o 
   0  11   4        3.21        2.20      1.97 o 
   1  11   4        2.90        3.28      1.26 o 
   2  11   4       41.07       39.01      3.23 o 
   3  11   4        9.04        9.29      1.43 o 
   4  11   4       66.86       59.21      7.17 o 
   5  11   4       96.70       94.33      5.38 o 
   6  11   4       14.42       12.55      1.89 o 
  -6  12   4       20.32       25.27      2.40 o 
  -5  12   4        6.91        3.23      1.27 o 
  -4  12   4        2.41       -0.36      1.43 o 
  -3  12   4        5.98        4.86      1.38 o 
  -2  12   4       51.21       48.71      2.79 o 
  -1  12   4       16.59       17.64      1.78 o 
   0  12   4        0.07        0.36      0.76 o 
   1  12   4        2.42        1.49      0.90 o 
   2  12   4        0.31        0.00      0.76 o 
   3  12   4       27.16       22.48      3.05 o 
   4  12   4      150.61      148.23      7.89 o 
   5  12   4        6.26        3.23      1.79 o 
  -5  13   4        3.21        6.10      1.52 o 
  -4  13   4        0.01       -0.24      1.12 o 
  -3  13   4      108.82      108.18      4.43 o 
  -2  13   4       49.62       53.96      3.16 o 
  -1  13   4       35.49       41.64      2.65 o 
   0  13   4       20.73       21.02      2.03 o 
   1  13   4        0.17       -0.36      0.86 o 
   2  13   4        0.45        0.15      0.86 o 
   3  13   4        0.97        1.24      1.79 o 
   4  13   4        8.82        9.78      1.61 o 
  -3  14   4       21.77       13.15      4.48 o 
  -2  14   4       22.11       20.70      2.14 o 
  -1  14   4        0.10        0.61      0.86 o 
   0  14   4        7.67        5.87      1.38 o 
   1  14   4        3.40        3.39      1.38 o 
   2  14   4        1.40        1.43      1.01 o 
 -11   0   5       61.50       49.50      3.95 o 
  -9   0   5       97.45      107.71      3.93 o 
  -7   0   5       17.22       16.00      1.38 o 
  -5   0   5       44.73       36.18      3.95 o 
  -3   0   5     5373.13     6014.58    109.81 o 
  -1   0   5      231.20      207.87      4.39 o 
   1   0   5       39.74       22.60      1.08 o 
   3   0   5     1343.84     1345.47     20.96 o 
   5   0   5       45.55       44.87      2.06 o 
   7   0   5        1.29        0.36      0.76 o 
   9   0   5       10.90       10.08      1.63 o 
 -11   1   5        0.01        1.43      1.01 o 
 -10   1   5        6.89        7.19      1.27 o 
  -9   1   5      248.49      273.35      4.97 o 
  -8   1   5       15.88       13.28      1.71 o 
  -7   1   5        0.25        0.18      0.36 o 
  -6   1   5        3.05        1.90      0.47 o 
  -5   1   5      475.11      486.91      7.20 o 
  -4   1   5        7.49        7.49      0.51 o 
  -3   1   5      383.34      450.77      6.48 o 
  -2   1   5     1123.04     1300.94     17.31 o 
  -1   1   5      166.44      155.68      3.06 o 
   0   1   5      113.85      110.57      2.21 o 
   1   1   5      142.48      156.96      2.54 o 
   2   1   5       15.22       16.70      0.59 o 
   3   1   5     1005.33     1020.07     11.40 o 
   4   1   5     1263.78     1298.48     17.72 o 
   5   1   5      405.06      402.76      6.50 o 
   6   1   5      306.61      309.58      5.47 o 
   7   1   5       67.44       64.63      2.10 o 
   8   1   5       22.92       27.88      1.48 o 
   9   1   5       49.77       47.78      2.33 o 
 -11   2   5        0.58        1.26      0.76 o 
 -10   2   5       55.67       65.52      2.91 o 
  -9   2   5      390.71      403.04      6.72 o 
  -8   2   5      656.17      673.20     10.07 o 
  -7   2   5      106.80      109.55      2.48 o 
  -6   2   5       91.23       84.22      2.00 o 
  -5   2   5       45.96       58.72      1.73 o 
  -4   2   5       54.51       58.48      1.37 o 
  -3   2   5      199.63      219.27      4.76 o 
  -2   2   5       52.32       47.21      1.72 o 
  -1   2   5      408.76      473.29      9.49 o 
   0   2   5      912.44      974.73     18.61 o 
   1   2   5       55.84       59.44      1.32 o 
   2   2   5       14.58       16.09      1.02 o 
   3   2   5      343.69      373.88      4.66 o 
   4   2   5      189.45      199.23      3.62 o 
   5   2   5       70.03       67.44      1.91 o 
   6   2   5      194.76      190.37      3.86 o 
   7   2   5        6.29        6.46      0.79 o 
   8   2   5        4.29        3.19      0.75 o 
   9   2   5      108.27      109.40      3.07 o 
 -11   3   5        4.46        3.23      1.01 o 
 -10   3   5        0.08       -0.36      0.76 o 
  -9   3   5      155.89      170.09      3.62 o 
  -8   3   5        5.02        6.15      0.84 o 
  -7   3   5      470.87      479.74      7.42 o 
  -6   3   5      335.20      331.59      5.41 o 
  -5   3   5       91.07       79.49      2.11 o 
  -4   3   5       41.36       38.77      1.26 o 
  -3   3   5      132.99      119.77      2.47 o 
  -2   3   5      128.60      125.39      3.42 o 
  -1   3   5      763.45      869.72     16.97 o 
   0   3   5      110.89      128.58      3.42 o 
   1   3   5       82.67      110.43      2.03 o 
   2   3   5      269.31      287.61      4.08 o 
   3   3   5       44.91       40.16      1.08 o 
   4   3   5       25.40       24.85      1.11 o 
   5   3   5        3.17        2.36      0.49 o 
   6   3   5        4.22        3.85      0.68 o 
   7   3   5       15.44       15.32      1.09 o 
   8   3   5        0.98        0.80      0.78 o 
   9   3   5      113.32      127.52      3.99 o 
 -10   4   5       20.27       17.45      1.63 o 
  -9   4   5       12.68       10.99      0.97 o 
  -8   4   5       80.59       84.60      2.26 o 
  -7   4   5     1279.68     1339.01     21.23 o 
  -6   4   5     1128.42     1110.03     17.70 o 
  -5   4   5      136.06      135.71      3.00 o 
  -4   4   5        1.10        0.99      0.29 o 
  -3   4   5      153.62      136.16      2.73 o 
  -2   4   5      311.68      291.89      6.58 o 
  -1   4   5       62.77       56.32      2.03 o 
   0   4   5      202.09      192.55      4.69 o 
   1   4   5       41.04       45.45      1.18 o 
   2   4   5      117.61      125.76      2.21 o 
   3   4   5        0.59        1.58      0.34 o 
   4   4   5       37.98       31.78      1.27 o 
   5   4   5       84.35       84.93      2.24 o 
   6   4   5      215.07      222.10      6.16 o 
   7   4   5      264.46      268.33      5.13 o 
   8   4   5      292.07      302.88      6.58 o 
   9   4   5        0.06        0.91      0.78 o 
 -10   5   5        0.13       -0.72      1.08 o 
  -9   5   5        0.47        0.68      0.74 o 
  -8   5   5        7.31        8.31      1.27 o 
  -7   5   5      210.68      214.25      5.96 o 
  -6   5   5      192.47      201.91      5.70 o 
  -5   5   5       15.55       13.88      1.43 o 
  -4   5   5       52.52       55.14      4.66 o 
  -3   5   5        6.21        4.66      0.76 o 
  -2   5   5       55.92       56.67      2.14 o 
  -1   5   5       49.23       58.29      4.66 o 
   0   5   5      155.83      159.81      3.51 o 
   1   5   5      204.35      229.38      3.79 o 
   2   5   5       19.47       19.02      0.78 o 
   3   5   5       26.62       23.23      0.87 o 
   4   5   5      145.30      139.72      2.91 o 
   5   5   5      295.28      283.74      4.99 o 
   6   5   5        0.24        0.20      0.67 o 
   7   5   5      275.35      289.74      9.45 o 
   8   5   5       61.18       60.63      3.22 o 
   9   5   5        0.72        0.40      0.92 o 
 -10   6   5        0.65        1.43      1.43 o 
  -9   6   5        6.15        4.48      1.27 o 
  -8   6   5       22.23       23.03      1.89 o 
  -7   6   5        5.89        2.69      1.01 o 
  -6   6   5        7.50        8.11      1.27 o 
  -5   6   5      298.58      286.24      8.25 o 
  -4   6   5       70.84       72.21      2.91 o 
  -3   6   5       80.46       80.38      3.05 o 
  -2   6   5        4.94        5.03      1.43 o 
  -1   6   5       62.54       67.43      3.05 o 
   0   6   5      120.70      124.81      3.03 o 
   1   6   5       79.93       71.87      2.13 o 
   2   6   5      113.66      104.30      2.41 o 
   3   6   5       15.46       13.55      0.74 o 
   4   6   5        6.47        7.43      0.78 o 
   5   6   5       10.31        9.13      1.14 o 
   6   6   5      114.99      115.76      4.08 o 
   7   6   5        0.19       -0.40      0.78 o 
   8   6   5       42.13       40.30      2.13 o 
  -9   7   5        3.24        4.30      1.79 o 
  -8   7   5        0.55        0.54      1.01 o 
  -7   7   5       91.21       89.77      3.67 o 
  -6   7   5       16.38       17.30      1.63 o 
  -5   7   5       75.10       77.15      3.16 o 
  -4   7   5       22.28       19.52      1.63 o 
  -3   7   5       73.81       76.42      5.38 o 
  -2   7   5       91.69       91.84      3.23 o 
  -1   7   5       88.60       80.44      2.41 o 
   0   7   5        5.52        7.28      0.83 o 
   1   7   5       11.39        7.54      0.83 o 
   2   7   5       89.45       84.67      2.55 o 
   3   7   5        1.65        2.97      0.67 o 
   4   7   5       18.46       15.15      1.97 o 
   5   7   5       62.56       55.39      4.66 o 
   6   7   5        0.37        0.05      0.90 o 
   7   7   5       43.10       47.31      3.01 o 
   8   7   5        0.05        0.56      1.12 o 
  -9   8   5        2.09        4.30      1.79 o 
  -8   8   5        9.74        8.85      1.52 o 
  -7   8   5      148.39      156.97      5.19 o 
  -6   8   5        3.08        3.15      1.12 o 
  -5   8   5        6.62        7.89      1.27 o 
  -4   8   5      119.90      123.63      4.18 o 
  -3   8   5        2.57        0.72      0.76 o 
  -2   8   5        0.15        0.29      0.60 o 
  -1   8   5        0.32        0.87      0.52 o 
   0   8   5       89.98       88.49      2.62 o 
   1   8   5        4.54        3.83      0.74 o 
   2   8   5        0.60        0.77      0.52 o 
   3   8   5        2.13        2.97      0.95 o 
   4   8   5        2.53        1.43      0.86 o 
   5   8   5        1.52        1.17      1.08 o 
   6   8   5       13.98       10.00      1.46 o 
   7   8   5       55.36       48.70      3.01 o 
  -8   9   5        7.03        3.85      1.38 o 
  -7   9   5       59.51       67.30      3.42 o 
  -6   9   5       87.84       89.34      3.93 o 
  -5   9   5       11.27        9.27      1.38 o 
  -4   9   5        0.53        0.72      1.26 o 
  -3   9   5        7.21        6.56      1.19 o 
  -2   9   5        1.17       -0.29      0.60 o 
  -1   9   5       60.96       68.03      7.89 o 
   0   9   5       10.53       10.97      1.27 o 
   1   9   5       40.10       39.84      2.28 o 
   2   9   5        0.81        0.20      0.52 o 
   3   9   5        1.47        1.92      0.67 o 
   4   9   5       11.64       11.35      2.33 o 
   5   9   5        5.33        3.71      1.12 o 
   6   9   5        9.96        9.28      1.63 o 
   7   9   5        1.07        1.79      1.43 o 
  -8  10   5        6.22        4.70      1.38 o 
  -7  10   5        8.81        7.55      1.52 o 
  -6  10   5        0.81        0.54      1.01 o 
  -5  10   5       31.51       31.00      3.95 o 
  -4  10   5       25.22       25.11      2.87 o 
  -3  10   5       28.62       30.44      2.14 o 
  -2  10   5       32.46       35.41      2.24 o 
  -1  10   5        1.43        0.61      0.86 o 
   0  10   5       10.19       11.66      1.43 o 
   1  10   5       17.71       16.17      3.41 o 
   2  10   5       23.98       19.79      1.78 o 
   3  10   5       11.18       10.25      1.09 o 
   4  10   5        0.76        0.54      1.01 o 
   5  10   5        0.31        0.92      0.86 o 
   6  10   5        0.00       -0.31      0.92 o 
  -7  11   5        1.38        1.24      1.12 o 
  -6  11   5        0.14       -0.36      1.01 o 
  -5  11   5        1.91        3.59      1.27 o 
  -4  11   5        1.66        1.43      1.79 o 
  -3  11   5       12.03        8.43      2.15 o 
  -2  11   5       16.01       14.67      2.15 o 
  -1  11   5        1.15       -0.36      0.76 o 
   0  11   5        5.37        4.52      1.27 o 
   1  11   5        0.46        0.90      0.76 o 
   2  11   5       34.63       37.03      2.40 o 
   3  11   5        0.71        0.00      0.86 o 
   4  11   5       48.33       40.53      3.59 o 
   5  11   5        1.70        1.43      1.43 o 
  -6  12   5       10.12       10.83      1.78 o 
  -5  12   5        9.35        8.98      1.63 o 
  -4  12   5        3.97        2.69      1.27 o 
  -3  12   5       99.57      104.10      4.43 o 
  -2  12   5        1.67        0.54      1.01 o 
  -1  12   5        3.14        3.59      1.43 o 
   0  12   5        0.51        1.43      1.01 o 
   1  12   5        2.37        2.03      1.12 o 
   2  12   5        0.02       -0.41      0.86 o 
   3  12   5       19.49       14.35      1.78 o 
   4  12   5       21.33       16.50      2.51 o 
  -4  13   5        2.46        5.98      1.52 o 
  -3  13   5        1.33        2.15      1.27 o 
  -2  13   5       38.65       36.91      2.65 o 
  -1  13   5       45.40       53.40      3.59 o 
   0  13   5        0.59        1.26      1.01 o 
   1  13   5        5.18        6.49      1.27 o 
   2  13   5        2.69        1.24      1.12 o 
   3  13   5       27.30       36.72      8.79 o 
  -2  14   5       20.18       15.81      2.03 o 
  -1  14   5       17.33       18.69      3.95 o 
   0  14   5        4.33        4.48      1.27 o 
 -10   0   6        3.54        2.87      1.43 o 
  -8   0   6        0.25        1.43      0.86 o 
  -6   0   6       87.44       91.26      3.01 o 
  -4   0   6       39.05       38.57      2.51 o 
  -2   0   6      514.56      573.31     11.34 o 
   0   0   6       18.27       15.53      0.86 o 
   2   0   6      139.24      128.74      6.60 o 
   4   0   6       16.91       19.16      1.46 o 
   6   0   6       38.46       38.52      3.41 o 
   8   0   6       12.53       16.50      1.72 o 
 -11   1   6       13.82       13.16      1.79 o 
 -10   1   6       22.50       27.26      2.03 o 
  -9   1   6        1.40        0.69      0.61 o 
  -8   1   6       66.43       72.59      2.06 o 
  -7   1   6        0.35       -0.13      0.39 o 
  -6   1   6       53.38       47.27      1.46 o 
  -5   1   6        0.58        2.08      0.42 o 
  -4   1   6        8.33       14.95      0.71 o 
  -3   1   6      274.98      302.15      4.61 o 
  -2   1   6      565.96      595.08      9.85 o 
  -1   1   6       20.75       12.95      1.11 o 
   0   1   6      208.23      189.40      6.36 o 
   1   1   6        0.07        0.97      0.26 o 
   2   1   6      173.49      173.85      2.81 o 
   3   1   6        4.56        2.39      0.42 o 
   4   1   6       82.89       87.88      2.19 o 
   5   1   6      289.88      283.91      5.08 o 
   6   1   6      120.40      113.90      3.42 o 
   7   1   6       18.72       19.23      1.22 o 
   8   1   6       16.97       16.60      1.24 o 
   9   1   6       11.25       12.26      1.22 o 
 -11   2   6       10.85       12.20      2.15 o 
 -10   2   6        1.04        2.87      1.43 o 
  -9   2   6        0.00        0.29      0.67 o 
  -8   2   6       20.18       22.43      1.20 o 
  -7   2   6      102.28       95.32      4.45 o 
  -6   2   6       30.57       31.40      1.24 o 
  -5   2   6       61.18       59.93      1.99 o 
  -4   2   6        5.01        5.66      0.86 o 
  -3   2   6       33.45       35.94      1.62 o 
  -2   2   6       57.18       58.30      1.69 o 
  -1   2   6      251.82      315.67      5.65 o 
   0   2   6      625.84      717.23     11.71 o 
   1   2   6      152.04      148.23      2.31 o 
   2   2   6       11.19       11.04      0.50 o 
   3   2   6       85.29       83.90      2.18 o 
   4   2   6        7.41        7.00      0.63 o 
   5   2   6        7.11        5.31      0.63 o 
   6   2   6       72.34       72.06      2.21 o 
   7   2   6        0.27        0.31      0.61 o 
   8   2   6       80.72       87.66      2.74 o 
   9   2   6       81.35       82.02      2.79 o 
 -10   3   6       24.35       34.43      3.23 o 
  -9   3   6       11.19       10.84      1.79 o 
  -8   3   6        4.49        6.94      0.95 o 
  -7   3   6      176.87      174.11      4.13 o 
  -6   3   6       55.21       49.49      1.93 o 
  -5   3   6      354.84      344.53      6.54 o 
  -4   3   6        8.86        9.89      1.01 o 
  -3   3   6      220.37      208.43      6.99 o 
  -2   3   6       11.93        8.97      0.86 o 
  -1   3   6     1731.44     1941.00     36.48 o 
   0   3   6      427.37      490.02     10.25 o 
   1   3   6       34.58       26.65      1.55 o 
   2   3   6       72.13       70.47      1.80 o 
   3   3   6       10.12       11.32      1.65 o 
   4   3   6       40.90       42.51      1.66 o 
   5   3   6        5.85        5.87      0.71 o 
   6   3   6      111.18      114.35      2.86 o 
   7   3   6       51.40       47.28      1.86 o 
   8   3   6       27.72       23.50      1.50 o 
 -10   4   6       28.19       31.56      3.23 o 
  -9   4   6        0.40        1.18      0.74 o 
  -8   4   6       70.05       69.25      2.55 o 
  -7   4   6      214.34      209.91      4.82 o 
  -6   4   6      229.52      216.98      5.82 o 
  -5   4   6       28.39       28.16      1.78 o 
  -4   4   6       16.46       15.35      1.27 o 
  -3   4   6      179.14      165.86      4.54 o 
  -2   4   6       71.59       73.66      2.65 o 
  -1   4   6      322.73      328.77      7.34 o 
   0   4   6      142.71      157.15      9.33 o 
   1   4   6      213.01      236.67      4.81 o 
   2   4   6       49.04       59.07      1.67 o 
   3   4   6        1.04        0.36      0.52 o 
   4   4   6       28.95       26.10      1.76 o 
   5   4   6       68.19       68.74      2.52 o 
   6   4   6       19.39       18.40      1.56 o 
   7   4   6       24.27       19.76      1.30 o 
   8   4   6        0.73       -0.16      1.12 o 
 -10   5   6       25.00       32.64      3.23 o 
  -9   5   6        1.11        1.41      0.88 o 
  -8   5   6       66.48       70.42      2.62 o 
  -7   5   6      264.22      265.57      7.09 o 
  -6   5   6       23.21       25.30      2.03 o 
  -5   5   6      667.18      689.48     14.68 o 
  -4   5   6       44.65       42.48      2.14 o 
  -3   5   6        0.52        0.65      0.60 o 
  -2   5   6       66.85       66.72      2.54 o 
  -1   5   6       16.94       18.12      1.27 o 
   0   5   6      128.50      131.51      4.06 o 
   1   5   6      257.11      301.67      5.85 o 
   2   5   6      120.09      124.47      3.21 o 
   3   5   6        0.20        0.51      0.40 o 
   4   5   6        5.24        4.49      0.78 o 
   5   5   6       10.15        9.07      1.13 o 
   6   5   6        0.16        0.36      0.86 o 
   7   5   6        1.36        3.20      2.33 o 
   8   5   6       10.82       10.20      1.89 o 
 -10   6   6        0.27        0.72      1.43 o 
  -9   6   6        0.10       -0.12      0.83 o 
  -8   6   6        0.34        0.51      0.86 o 
  -7   6   6       16.56       19.02      1.78 o 
  -6   6   6        0.39        1.43      1.01 o 
  -5   6   6     2126.12     2126.91     40.91 o 
  -4   6   6      453.40      457.85     10.25 o 
  -3   6   6       75.11       78.30      3.04 o 
  -2   6   6       24.93       24.34      1.63 o 
  -1   6   6       22.47       18.58      1.38 o 
   0   6   6       40.56       43.12      1.79 o 
   1   6   6        0.23       -0.04      0.46 o 
   2   6   6      239.34      245.88      6.58 o 
   3   6   6       62.32       60.47      2.39 o 
   4   6   6       40.96       38.84      3.05 o 
   5   6   6        0.32        1.13      0.86 o 
   6   6   6       17.99       17.22      1.89 o 
   7   6   6       10.19        5.98      1.52 o 
   8   6   6        6.54        5.20      1.52 o 
  -9   7   6        1.36        1.12      1.12 o 
  -8   7   6       13.82       12.34      1.63 o 
  -7   7   6        1.10        1.08      1.43 o 
  -6   7   6        4.44        4.03      1.97 o 
  -5   7   6        9.10       11.44      1.63 o 
  -4   7   6      706.45      721.90     15.45 o 
  -3   7   6      141.30      153.59      4.69 o 
  -2   7   6       61.05       54.22      2.54 o 
  -1   7   6       18.44       18.31      1.24 o 
   0   7   6        0.60        0.22      0.46 o 
   1   7   6       49.06       44.43      1.86 o 
   2   7   6        1.34        2.32      0.67 o 
   3   7   6        3.74        3.35      0.83 o 
   4   7   6       13.61       11.55      1.43 o 
   5   7   6       14.77       17.76      1.79 o 
   6   7   6       43.08       52.42      3.10 o 
   7   7   6        7.44        6.51      1.46 o 
  -9   8   6        6.01        5.99      1.63 o 
  -8   8   6       57.27       57.89      4.12 o 
  -7   8   6      441.74      478.20     11.52 o 
  -6   8   6       26.02       27.55      2.33 o 
  -5   8   6       48.50       50.62      2.79 o 
  -4   8   6        0.82        0.90      1.61 o 
  -3   8   6      128.31      126.58      4.29 o 
  -2   8   6      313.77      337.61      8.36 o 
  -1   8   6        8.43        9.03      1.17 o 
   0   8   6       21.69       20.46      1.37 o 
   1   8   6       33.54       24.19      2.32 o 
   2   8   6       12.28       14.71      1.24 o 
   3   8   6        7.11        8.53      2.01 o 
   4   8   6        5.04        7.22      1.27 o 
   5   8   6       25.72       24.17      1.98 o 
   6   8   6        4.03        3.26      1.38 o 
   7   8   6        6.79        7.69      1.63 o 
  -8   9   6      170.38      207.59      6.72 o 
  -7   9   6      341.44      365.84      9.63 o 
  -6   9   6       61.51       66.42      3.42 o 
  -5   9   6        1.33        0.36      1.01 o 
  -4   9   6        9.35        8.11      1.38 o 
  -3   9   6       22.94       20.72      1.89 o 
  -2   9   6       24.50       22.29      1.89 o 
  -1   9   6       31.13       24.69      3.41 o 
   0   9   6       70.95       69.62      2.54 o 
   1   9   6       60.18       63.40      2.41 o 
   2   9   6        0.48        0.26      0.62 o 
   3   9   6        5.74        6.12      1.09 o 
   4   9   6       17.42       17.04      1.89 o 
   5   9   6        0.01        0.05      0.90 o 
   6   9   6        4.68        4.39      1.46 o 
  -7  10   6       60.07       61.25      3.42 o 
  -6  10   6        5.10        3.52      1.38 o 
  -5  10   6        1.88        2.30      1.97 o 
  -4  10   6        1.75        1.83      1.26 o 
  -3  10   6        0.68        1.43      1.01 o 
  -2  10   6       73.35       71.57      3.30 o 
  -1  10   6      210.08      195.70      5.82 o 
   0  10   6       26.55       18.63      4.48 o 
   1  10   6       19.03       21.02      1.78 o 
   2  10   6       24.05       22.43      3.05 o 
   3  10   6        0.66        1.60      0.78 o 
   4  10   6        8.44        5.05      1.38 o 
   5  10   6       21.87       27.16      3.41 o 
  -6  11   6        1.14        1.29      1.19 o 
  -5  11   6       21.89       19.04      2.03 o 
  -4  11   6        0.70        0.54      1.01 o 
  -3  11   6       13.04        9.67      1.79 o 
  -2  11   6        0.02        0.36      1.26 o 
  -1  11   6       74.40       69.24      3.30 o 
   0  11   6        9.12        8.10      1.61 o 
   1  11   6       28.33       32.13      2.28 o 
   2  11   6        9.24        6.38      1.61 o 
   3  11   6        0.57        0.15      0.86 o 
   4  11   6       24.44       30.85      3.23 o 
  -5  12   6        0.01        0.68      1.38 o 
  -4  12   6       45.32       52.01      4.66 o 
  -3  12   6      128.80      133.79      5.05 o 
  -2  12   6        0.00        0.54      1.01 o 
  -1  12   6        0.80        1.61      1.01 o 
   0  12   6        3.04        2.03      1.12 o 
   1  12   6       29.04       35.16      5.56 o 
   2  12   6        0.68        1.08      1.01 o 
   3  12   6        0.24        0.18      1.01 o 
  -3  13   6       27.20       24.86      2.40 o 
  -2  13   6        3.90        3.07      1.79 o 
  -1  13   6       11.29       10.66      3.59 o 
   0  13   6        0.68       -1.13      1.61 o 
   1  13   6        2.47        2.15      1.27 o 
  -9   0   7       22.76       22.60      2.87 o 
  -7   0   7        9.90       10.76      2.15 o 
  -5   0   7        8.71        7.17      1.43 o 
  -3   0   7      658.03      668.59     20.09 o 
  -1   0   7       54.52       49.50      2.87 o 
   1   0   7      105.82      108.32      4.30 o 
   3   0   7        0.00        0.18      0.51 o 
   5   0   7        2.37        3.00      0.92 o 
   7   0   7       11.00       16.92      2.33 o 
 -10   1   7        6.35        4.30      1.27 o 
  -9   1   7        0.26       -0.03      0.67 o 
  -8   1   7        1.25        1.15      0.74 o 
  -7   1   7       45.37       38.71      1.79 o 
  -6   1   7        2.91        1.79      0.68 o 
  -5   1   7       57.77       71.24      2.16 o 
  -4   1   7       59.05       58.68      2.59 o 
  -3   1   7       10.53        8.13      0.74 o 
  -2   1   7       37.89       29.91      1.21 o 
  -1   1   7      291.30      279.05      5.15 o 
   0   1   7       43.72       39.63      1.90 o 
   1   1   7       74.20       74.10      2.54 o 
   2   1   7        2.19        3.07      0.63 o 
   3   1   7       90.58       87.48      2.57 o 
   4   1   7        0.68       -0.20      0.52 o 
   5   1   7      114.91      114.16      3.05 o 
   6   1   7       35.60       35.81      1.64 o 
   7   1   7        0.74        0.90      0.65 o 
   8   1   7       22.29       25.60      1.58 o 
 -10   2   7        4.01        3.16      1.03 o 
  -9   2   7        1.26        2.62      0.95 o 
  -8   2   7        3.87        4.62      0.88 o 
  -7   2   7        0.69        1.97      0.74 o 
  -6   2   7        5.64       10.15      0.95 o 
  -5   2   7        0.42        0.46      0.52 o 
  -4   2   7      150.88      151.99      4.29 o 
  -3   2   7       20.88       26.31      1.16 o 
  -2   2   7      155.32      143.96      3.27 o 
  -1   2   7        0.22        1.08      0.41 o 
   0   2   7      339.37      322.35     21.33 o 
   1   2   7       49.22       50.65      1.44 o 
   2   2   7        3.28        1.36      0.37 o 
   3   2   7       16.16       18.58      1.26 o 
   4   2   7        3.17        3.19      0.85 o 
   5   2   7        0.39        2.55      0.74 o 
   6   2   7        3.92        2.53      0.78 o 
   7   2   7       17.61       15.22      1.52 o 
   8   2   7        2.07        1.02      1.03 o 
 -10   3   7        0.52        1.02      0.95 o 
  -9   3   7      102.21      104.94      3.30 o 
  -8   3   7       37.61       32.64      2.20 o 
  -7   3   7        0.47        0.60      0.62 o 
  -6   3   7        0.04        0.00      0.62 o 
  -5   3   7        0.51        0.36      0.68 o 
  -4   3   7       21.89       24.03      1.37 o 
  -3   3   7        0.08        0.72      0.41 o 
  -2   3   7       22.40       20.66      1.38 o 
  -1   3   7       40.57       53.17      2.14 o 
   0   3   7       11.03       10.58      2.15 o 
   1   3   7        0.72        0.95      0.39 o 
   2   3   7        3.12        3.22      0.38 o 
   3   3   7        2.39        2.80      0.86 o 
   4   3   7       60.16       57.17      2.26 o 
   5   3   7        5.45        5.28      0.99 o 
   6   3   7       41.66       47.84      2.31 o 
   7   3   7       85.80       85.13      3.21 o 
   8   3   7       98.56      101.97      3.79 o 
 -10   4   7       12.66       14.33      1.69 o 
  -9   4   7       54.13       62.32      2.85 o 
  -8   4   7       19.94       16.89      1.78 o 
  -7   4   7       12.56       12.88      1.24 o 
  -6   4   7       52.78       51.82      2.13 o 
  -5   4   7       15.09       16.34      1.52 o 
  -4   4   7        1.71        1.97      0.90 o 
  -3   4   7      423.56      426.90      9.49 o 
  -2   4   7        8.72        7.92      1.26 o 
  -1   4   7       85.46      100.00      3.16 o 
   0   4   7        0.00        0.18      0.51 o 
   1   4   7      271.01      283.95      5.61 o 
   2   4   7      323.27      357.65      5.97 o 
   3   4   7       10.94       10.97      1.73 o 
   4   4   7        2.27        2.91      0.74 o 
   5   4   7        4.07        2.75      0.83 o 
   6   4   7       28.14       28.31      1.88 o 
   7   4   7       30.60       31.18      2.05 o 
   8   4   7       57.93       50.61      3.36 o 
  -9   5   7       10.59       13.44      1.51 o 
  -8   5   7      100.30      102.64      3.30 o 
  -7   5   7       16.05       16.76      1.45 o 
  -6   5   7        0.05       -0.15      1.08 o 
  -5   5   7      504.51      520.07     11.63 o 
  -4   5   7       49.99       48.39      2.40 o 
  -3   5   7      588.38      611.49     13.02 o 
  -2   5   7      109.66      112.98      3.52 o 
  -1   5   7       78.82       81.06      2.91 o 
   0   5   7        7.65        8.05      0.95 o 
   1   5   7      533.88      573.93     12.00 o 
   2   5   7       50.70       55.67      1.85 o 
   3   5   7        6.14        5.37      0.88 o 
   4   5   7        0.74        0.14      0.71 o 
   5   5   7        0.21        0.72      0.67 o 
   6   5   7       22.08       21.74      6.99 o 
   7   5   7        1.01        0.28      1.12 o 
  -9   6   7        3.42        3.59      1.04 o 
  -8   6   7       31.95       30.48      3.95 o 
  -7   6   7       45.64       49.75      2.87 o 
  -6   6   7      408.99      420.93     10.14 o 
  -5   6   7       12.32       15.75      2.15 o 
  -4   6   7      803.52      825.22     17.22 o 
  -3   6   7        0.17        0.61      0.86 o 
  -2   6   7        6.18        7.62      1.79 o 
  -1   6   7        9.33        7.60      1.01 o 
   0   6   7        0.82       -0.09      0.46 o 
   1   6   7       16.88       16.62      1.16 o 
   2   6   7        2.68        4.48      0.66 o 
   3   6   7       11.01       14.88      2.33 o 
   4   6   7      124.08      127.14      7.71 o 
   5   6   7       15.66       17.71      1.79 o 
   6   6   7        2.69        3.30      1.19 o 
   7   6   7        4.17        0.43      1.19 o 
  -9   7   7        2.73        1.79      1.04 o 
  -8   7   7        4.23        3.41      1.27 o 
  -7   7   7        0.02        0.36      1.01 o 
  -6   7   7      204.49      212.68      6.33 o 
  -5   7   7     1469.39     1523.56     30.27 o 
  -4   7   7        1.63        0.44      2.51 o 
  -3   7   7      797.28      830.33     17.48 o 
  -2   7   7       86.44       89.61      3.42 o 
  -1   7   7        0.25       -0.09      0.74 o 
   0   7   7        1.18        0.96      0.62 o 
   1   7   7       75.09       57.90      2.50 o 
   2   7   7       25.50       19.26      1.34 o 
   3   7   7      173.90      177.17      5.51 o 
   4   7   7       43.85       45.30      2.58 o 
   5   7   7        2.10        1.84      0.92 o 
   6   7   7       14.87       15.43      1.79 o 
  -8   8   7       26.39       29.01      3.77 o 
  -7   8   7       68.23       74.73      3.67 o 
  -6   8   7        6.10        6.97      1.38 o 
  -5   8   7       63.62       60.56      3.16 o 
  -4   8   7      144.61      126.84     15.78 o 
  -3   8   7      322.64      351.59      8.87 o 
  -2   8   7      919.05      996.27     20.64 o 
  -1   8   7       33.86       34.28      2.15 o 
   0   8   7       25.10       18.04      1.37 o 
   1   8   7      172.76      136.59      4.69 o 
   2   8   7       92.80       74.51      2.68 o 
   3   8   7       12.68       10.30      1.46 o 
   4   8   7        2.56        1.79      1.01 o 
   5   8   7        0.05        0.92      1.12 o 
   6   8   7       20.02       20.61      2.24 o 
  -7   9   7       47.29       43.35      2.91 o 
  -6   9   7        9.68        8.62      1.52 o 
  -5   9   7       39.71       37.30      2.65 o 
  -4   9   7       12.30       10.16      1.63 o 
  -3   9   7      372.38      412.46     10.25 o 
  -2   9   7       61.35       66.90      3.95 o 
  -1   9   7        0.05        0.56      1.08 o 
   0   9   7       91.04      104.98      3.61 o 
   1   9   7       83.39       72.34      2.68 o 
   2   9   7        4.09        6.06      1.04 o 
   3   9   7       22.60       17.80      1.72 o 
   4   9   7        0.62        0.54      1.61 o 
   5   9   7        5.67        3.87      1.19 o 
  -7  10   7        7.88        6.93      1.79 o 
  -6  10   7       15.44       14.62      1.89 o 
  -5  10   7        4.76        5.94      1.52 o 
  -4  10   7        2.92        2.35      1.43 o 
  -3  10   7       16.48       15.74      1.89 o 
  -2  10   7       34.65       31.48      2.40 o 
  -1  10   7      455.06      454.05     11.01 o 
   0  10   7       94.57      124.27      4.54 o 
   1  10   7       10.97       15.05      3.59 o 
   2  10   7        0.62       -0.36      0.76 o 
   3  10   7       17.56       18.98      1.98 o 
   4  10   7       23.42       24.32      2.24 o 
  -6  11   7       30.35       43.31      3.04 o 
  -5  11   7        0.71        1.79      1.27 o 
  -4  11   7        0.66        0.36      1.01 o 
  -3  11   7        3.89        3.41      1.27 o 
  -2  11   7       12.55       16.79      1.89 o 
  -1  11   7        3.39        9.06      2.33 o 
   0  11   7        9.27        9.23      1.97 o 
   1  11   7        8.75        7.55      1.43 o 
   2  11   7        1.05        0.90      1.01 o 
   3  11   7        0.14        0.00      1.43 o 
  -4  12   7       16.26       14.09      1.89 o 
  -3  12   7        0.71        0.90      1.01 o 
  -2  12   7        0.47        0.54      1.01 o 
  -1  12   7        0.24        0.04      1.97 o 
   0  12   7        0.69        0.18      1.01 o 
   1  12   7       10.90        9.63      1.63 o 
   2  12   7        0.55       -0.54      1.26 o 
 -10   0   8        0.77        0.00      1.43 o 
  -8   0   8       82.92       84.65      5.02 o 
  -6   0   8      171.36      159.97      7.17 o 
  -4   0   8       19.45       24.75      2.51 o 
  -2   0   8       54.18       53.09      3.23 o 
   0   0   8       45.49       44.48      2.87 o 
   2   0   8       15.98       14.71      2.51 o 
   4   0   8        2.04        3.23      1.79 o 
   6   0   8       34.51       39.10      4.30 o 
 -10   1   8        0.08       -0.18      1.27 o 
  -9   1   8        4.01        2.87      1.27 o 
  -8   1   8       21.84       19.27      3.05 o 
  -7   1   8      231.37      212.88      6.34 o 
  -6   1   8       87.10       72.63      3.30 o 
  -5   1   8        1.97        1.08      0.76 o 
  -4   1   8       60.45       48.67      2.40 o 
  -3   1   8        0.26        2.40      1.26 o 
  -2   1   8       34.98       32.13      1.78 o 
  -1   1   8       34.71       36.61      1.97 o 
   0   1   8       19.09       16.73      1.27 o 
   1   1   8        4.27        4.20      0.76 o 
   2   1   8       29.40       30.68      2.28 o 
   3   1   8        7.30        7.62      1.61 o 
   4   1   8        1.66        2.47      1.12 o 
   5   1   8        1.13        0.54      1.01 o 
   6   1   8        2.25        2.69      1.27 o 
   7   1   8        0.26        0.60      1.12 o 
 -10   2   8        6.55        5.95      3.05 o 
  -9   2   8       69.86       77.12      3.80 o 
  -8   2   8        0.75        1.08      1.08 o 
  -7   2   8      163.55      156.78      5.33 o 
  -6   2   8        1.13       -0.18      0.76 o 
  -5   2   8       20.73       17.58      1.52 o 
  -4   2   8        0.86        1.58      1.08 o 
  -3   2   8        5.25        8.53      1.43 o 
  -2   2   8       28.33       25.90      1.63 o 
  -1   2   8     1599.51     1592.06     31.45 o 
   0   2   8      196.93      202.88      5.33 o 
   1   2   8        0.12        0.63      0.46 o 
   2   2   8       62.64       65.28      3.41 o 
   3   2   8       10.29        8.62      1.52 o 
   4   2   8       84.64       91.22      4.12 o 
   5   2   8        4.38        5.24      1.07 o 
   6   2   8       37.03       40.55      2.26 o 
   7   2   8        0.15       -0.60      0.83 o 
  -9   3   8       91.89       89.14      4.06 o 
  -8   3   8        1.44        1.26      1.01 o 
  -7   3   8       51.42       49.86      2.79 o 
  -6   3   8       25.84       21.79      1.89 o 
  -5   3   8        0.25        0.77      0.90 o 
  -4   3   8        0.20        1.08      0.76 o 
  -3   3   8      163.68      174.31      3.90 o 
  -2   3   8       92.27       93.55      2.81 o 
  -1   3   8     1035.35     1073.13     17.36 o 
   0   3   8      185.06      182.86      3.99 o 
   1   3   8       45.29       50.00      2.32 o 
   2   3   8       10.21        9.05      0.99 o 
   3   3   8       27.18       30.30      1.73 o 
   4   3   8       25.62       26.87      2.63 o 
   5   3   8        0.21       -0.52      0.67 o 
   6   3   8        0.69       -0.95      0.67 o 
   7   3   8        0.00        1.08      0.95 o 
  -9   4   8        6.70        4.52      1.09 o 
  -8   4   8        9.86        9.99      1.21 o 
  -7   4   8       61.52       62.10      2.41 o 
  -6   4   8        7.34        6.48      1.09 o 
  -5   4   8       23.21       16.94      1.37 o 
  -4   4   8      371.71      404.10      7.77 o 
  -3   4   8     1226.14     1271.07     24.94 o 
  -2   4   8      248.35      258.57      6.43 o 
  -1   4   8       98.74      101.47      7.17 o 
   0   4   8        4.04        2.69      0.76 o 
   1   4   8        5.87        5.56      0.78 o 
   2   4   8        3.60        4.62      0.78 o 
   3   4   8       18.16       12.86      1.21 o 
   4   4   8        0.02        1.27      0.70 o 
   5   4   8       40.03       41.39      2.93 o 
   6   4   8       10.68        8.19      1.24 o 
   7   4   8        0.02       -1.04      1.12 o 
  -9   5   8        0.00       -0.47      0.74 o 
  -8   5   8       26.27       28.69      1.79 o 
  -7   5   8        0.02       -0.93      0.74 o 
  -6   5   8       22.60       20.33      1.51 o 
  -5   5   8       22.51       21.77      1.78 o 
  -4   5   8      475.20      500.42     13.81 o 
  -3   5   8     1205.39     1276.77     25.19 o 
  -2   5   8      122.47      123.26      4.03 o 
  -1   5   8       10.72       12.24      1.27 o 
   0   5   8        1.55        2.26      0.74 o 
   1   5   8       86.19       91.03      2.73 o 
   2   5   8       13.84       12.61      1.26 o 
   3   5   8       62.53       55.67      2.37 o 
   4   5   8        0.60        0.46      0.57 o 
   5   5   8       33.96       34.18      2.39 o 
   6   5   8       27.86       29.55      2.39 o 
  -9   6   8        1.70        1.08      0.88 o 
  -8   6   8       32.29       38.06      2.63 o 
  -7   6   8        0.13        1.08      1.01 o 
  -6   6   8      118.74      134.40      4.69 o 
  -5   6   8      155.14      156.63      5.05 o 
  -4   6   8       37.99       42.87      2.40 o 
  -3   6   8      100.66      108.68     10.76 o 
  -2   6   8        0.02        0.36      1.08 o 
  -1   6   8       59.51       57.12      2.65 o 
   0   6   8        1.53        0.84      0.62 o 
   1   6   8        9.33        6.05      1.00 o 
   2   6   8       33.86       30.10      2.20 o 
   3   6   8      333.17      304.08      8.43 o 
   4   6   8        8.02       11.74      1.63 o 
   5   6   8        1.83        2.47      1.12 o 
   6   6   8        7.70        7.49      1.63 o 
  -8   7   8        2.05        0.52      1.12 o 
  -7   7   8       18.67       20.98      2.69 o 
  -6   7   8        3.04        5.22      1.38 o 
  -5   7   8      114.17      123.36      4.54 o 
  -4   7   8        2.09        4.03      1.12 o 
  -3   7   8       12.22       12.76      1.52 o 
  -2   7   8       13.19       13.00      1.52 o 
  -1   7   8        0.02        0.00      0.59 o 
   0   7   8        4.37        1.61      0.74 o 
   1   7   8       76.04       68.16      2.52 o 
   2   7   8        0.49        0.36      0.62 o 
   3   7   8        8.73       11.70      2.51 o 
   4   7   8       63.36       53.69      2.92 o 
   5   7   8       12.76       13.85      1.89 o 
   6   7   8        0.64        1.29      1.19 o 
  -7   8   8        1.26       -0.36      1.01 o 
  -6   8   8       16.46       14.79      1.97 o 
  -5   8   8        5.50        4.57      1.38 o 
  -4   8   8       15.89       16.65      2.33 o 
  -3   8   8      180.31      186.60      5.82 o 
  -2   8   8      368.93      378.64     15.60 o 
  -1   8   8       31.35       34.03      2.29 o 
   0   8   8      113.21      114.59      4.84 o 
   1   8   8       43.94       29.70      1.72 o 
   2   8   8       16.18       15.29      1.91 o 
   3   8   8       23.58       17.22      1.98 o 
   4   8   8        1.00        2.37      1.19 o 
   5   8   8       37.88       35.52      2.58 o 
  -7   9   8       11.37       10.50      2.15 o 
  -6   9   8        0.70        0.72      1.27 o 
  -5   9   8        1.20        1.36      1.12 o 
  -4   9   8       24.41       25.09      5.74 o 
  -3   9   8      178.97      189.52      6.07 o 
  -2   9   8        3.87        4.50      2.33 o 
  -1   9   8      104.36      123.25      4.54 o 
   0   9   8       34.44       34.20      1.93 o 
   1   9   8       63.20       61.32      4.31 o 
   2   9   8       10.11       12.75      1.91 o 
   3   9   8        8.24        5.24      2.51 o 
   4   9   8        5.00        7.74      1.63 o 
  -6  10   8        3.25        5.20      1.52 o 
  -5  10   8        4.76        7.07      1.79 o 
  -4  10   8       35.81       42.21      7.71 o 
  -3  10   8        0.96       -0.67      0.86 o 
  -2  10   8       61.82       71.38      3.55 o 
  -1  10   8      231.71      266.86     10.40 o 
   0  10   8      272.03      302.75      9.15 o 
   1  10   8        1.50        2.33      1.01 o 
   2  10   8        2.87        5.02      1.27 o 
   3  10   8        0.03        1.04      1.12 o 
  -4  11   8        4.76        5.92      1.52 o 
  -3  11   8        0.49        1.28      1.12 o 
  -2  11   8        2.55        1.43      1.27 o 
  -1  11   8      176.80      203.14      6.58 o 
   0  11   8      104.70      113.90      4.69 o 
   1  11   8       18.15       20.23      3.23 o 
   2  11   8        8.38        6.46      2.15 o 
  -9   0   9       34.97       35.87      3.59 o 
  -7   0   9       32.21       21.88      2.87 o 
  -5   0   9      594.75      526.19     17.22 o 
  -3   0   9       23.30       19.37      2.15 o 
  -1   0   9      514.97      538.03     16.86 o 
   1   0   9     1987.43     2067.47     57.03 o 
   3   0   9        0.50        0.36      1.43 o 
   5   0   9        0.05        0.00      1.43 o 
  -9   1   9       23.94       26.39      2.28 o 
  -8   1   9       16.37       13.28      1.78 o 
  -7   1   9       97.88       84.30      3.80 o 
  -6   1   9       82.12       81.42      3.55 o 
  -5   1   9      108.74       92.81      3.67 o 
  -4   1   9       88.79       84.35      3.30 o 
  -3   1   9        3.44        2.69      0.76 o 
  -2   1   9       49.30       47.75      2.28 o 
  -1   1   9      119.89      118.61      5.02 o 
   0   1   9        2.68        2.66      0.86 o 
   1   1   9      250.31      259.42      5.62 o 
   2   1   9      162.27      156.17      5.58 o 
   3   1   9        7.75        6.95      1.63 o 
   4   1   9        0.55       -1.29      0.86 o 
   5   1   9        7.21        5.77      1.63 o 
   6   1   9        1.49        1.17      1.38 o 
  -9   2   9        2.20        1.26      1.01 o 
  -8   2   9       14.57       11.68      1.78 o 
  -7   2   9       67.96       59.68      3.04 o 
  -6   2   9        2.76        0.97      1.97 o 
  -5   2   9      104.10       92.44      3.95 o 
  -4   2   9       53.13       57.04      2.79 o 
  -3   2   9        2.62        2.15      0.76 o 
  -2   2   9      329.37      346.85      8.62 o 
  -1   2   9      698.94      706.17     15.22 o 
   0   2   9      105.09      109.85      3.80 o 
   1   2   9      189.57      187.66      4.45 o 
   2   2   9       11.08       13.67      1.78 o 
   3   2   9       57.96       55.27      3.42 o 
   4   2   9        3.87        2.15      1.27 o 
   5   2   9       28.20       33.65      2.91 o 
   6   2   9        1.83        1.50      1.38 o 
  -9   3   9        0.26       -0.36      1.01 o 
  -8   3   9       42.47       47.17      3.04 o 
  -7   3   9        0.07        1.26      1.26 o 
  -6   3   9        0.28       -0.10      0.86 o 
  -5   3   9        3.75        0.82      0.86 o 
  -4   3   9       10.57        8.74      1.61 o 
  -3   3   9       23.84       17.51      2.15 o 
  -2   3   9      154.36      149.47      5.02 o 
  -1   3   9      810.88      817.78     17.37 o 
   0   3   9        7.90        6.28      1.01 o 
   1   3   9       96.14      106.25      3.11 o 
   2   3   9        0.00        1.03      0.92 o 
   3   3   9       15.50       13.40      1.89 o 
   4   3   9       16.78       17.63      2.14 o 
   5   3   9       59.86       64.52      7.35 o 
   6   3   9       48.31       51.61      3.52 o 
  -9   4   9        0.20        2.15      1.27 o 
  -8   4   9        1.12       -0.54      1.01 o 
  -7   4   9        0.67       -0.82      0.86 o 
  -6   4   9       24.18       22.60      2.03 o 
  -5   4   9       14.36       14.56      1.63 o 
  -4   4   9       37.11       37.73      3.05 o 
  -3   4   9      116.27      130.31      5.92 o 
  -2   4   9        6.37        4.97      1.12 o 
  -1   4   9       12.34       10.48      1.61 o 
   0   4   9       94.43       98.58      3.55 o 
   1   4   9        1.30        0.78      0.67 o 
   2   4   9        7.74        9.45      1.63 o 
   3   4   9        3.80        2.27      1.12 o 
   4   4   9       41.71       41.51      3.01 o 
   5   4   9      103.69      112.48      5.05 o 
   6   4   9        3.28        2.00      1.46 o 
  -8   5   9        3.54        4.30      1.52 o 
  -7   5   9        3.34        3.41      1.27 o 
  -6   5   9       13.77       16.27      1.89 o 
  -5   5   9       46.91       43.64      2.54 o 
  -4   5   9        2.04        1.79      1.01 o 
  -3   5   9       50.92       50.57      3.59 o 
  -2   5   9       26.11       24.03      2.87 o 
  -1   5   9        2.12        2.15      1.08 o 
   0   5   9        3.41        3.15      1.12 o 
   1   5   9       35.65       34.61      2.24 o 
   2   5   9        1.41        0.99      0.92 o 
   3   5   9       24.84       24.05      2.24 o 
   4   5   9       35.48       39.68      2.20 o 
   5   5   9       14.97       14.16      1.79 o 
  -8   6   9       23.54       27.78      3.05 o 
  -7   6   9       28.72       33.01      2.54 o 
  -6   6   9       13.48       13.28      1.78 o 
  -5   6   9       30.38       27.91      2.51 o 
  -4   6   9       24.22       25.53      1.97 o 
  -3   6   9        4.38        6.08      1.12 o 
  -2   6   9        8.89        8.31      1.27 o 
  -1   6   9       26.68       35.93      4.12 o 
   0   6   9       50.76       48.27      2.10 o 
   1   6   9       12.99       11.84      1.21 o 
   2   6   9       79.23       77.33      2.84 o 
   3   6   9       91.55       84.69      3.78 o 
   4   6   9       23.30       22.60      2.06 o 
   5   6   9        9.07       12.23      2.33 o 
  -7   7   9        2.51        1.91      1.12 o 
  -6   7   9        7.30        8.98      1.52 o 
  -5   7   9       14.44       12.12      3.05 o 
  -4   7   9        3.66        2.39      1.12 o 
  -3   7   9       14.08       12.76      1.52 o 
  -2   7   9       16.76       19.65      4.30 o 
  -1   7   9       17.34       16.09      1.37 o 
   0   7   9        0.22        1.04      0.67 o 
   1   7   9        0.97        2.02      0.88 o 
   2   7   9        0.34        0.18      1.01 o 
   3   7   9       29.56       20.73      3.41 o 
   4   7   9        6.43        4.02      1.19 o 
  -7   8   9        0.12       -1.32      1.12 o 
  -6   8   9        7.73        6.87      1.52 o 
  -5   8   9        5.27        3.95      1.27 o 
  -4   8   9        0.00        1.63      1.12 o 
  -3   8   9        0.19       -0.97      0.86 o 
  -2   8   9       20.58       23.89      2.03 o 
  -1   8   9        3.91        3.92      0.95 o 
   0   8   9        4.61        4.89      1.04 o 
   1   8   9        1.04        0.61      0.74 o 
   2   8   9       22.27       27.62      3.23 o 
   3   8   9        4.20        2.91      1.12 o 
   4   8   9        4.89        4.64      1.38 o 
  -6   9   9        0.06        0.80      1.12 o 
  -5   9   9        0.00        0.40      1.12 o 
  -4   9   9        5.84        8.04      3.59 o 
  -3   9   9        0.40        0.05      0.90 o 
  -2   9   9        0.03       -0.31      0.86 o 
  -1   9   9       15.69       15.78      2.51 o 
   0   9   9       16.48       20.46      1.72 o 
   1   9   9        1.07        1.77      0.88 o 
   2   9   9        6.86        5.50      1.46 o 
   3   9   9        7.70        7.50      1.46 o 
  -4  10   9       28.36       25.15      4.84 o 
  -3  10   9        8.79        9.74      1.78 o 
  -2  10   9       24.06       24.09      2.87 o 
  -1  10   9       55.37       50.72      3.16 o 
   0  10   9       55.51       62.56      4.48 o 
   1  10   9        1.93        2.47      1.12 o 
  -8   0  10        0.12        0.72      1.79 o 
  -6   0  10       20.19       14.71      2.51 o 
  -4   0  10        1.31        1.08      1.08 o 
  -2   0  10      341.50      336.09     11.84 o 
   0   0  10     1192.18     1225.63     35.15 o 
   2   0  10      191.91      189.03      9.33 o 
   4   0  10        6.87       10.40      2.87 o 
  -8   1  10        1.62        0.12      1.12 o 
  -7   1  10        0.26       -0.72      0.76 o 
  -6   1  10       50.20       37.94      5.74 o 
  -5   1  10       79.76       58.30      3.04 o 
  -4   1  10        8.14        5.02      1.27 o 
  -3   1  10        2.13        5.21      1.01 o 
  -2   1  10       46.31       47.69      7.17 o 
  -1   1  10       21.97       23.56      1.78 o 
   0   1  10       94.30       99.04      3.55 o 
   1   1  10      973.61      959.49     29.77 o 
   2   1  10       80.99       85.60      5.92 o 
   3   1  10      534.30      599.25     15.78 o 
   4   1  10       57.10       67.98      4.06 o 
   5   1  10        2.75        1.43      1.27 o 
  -8   2  10        9.70       10.07      2.33 o 
  -7   2  10        2.70        4.12      1.27 o 
  -6   2  10       19.86       12.04      1.52 o 
  -5   2  10       49.67       43.75      2.69 o 
  -4   2  10       97.14       94.88      3.80 o 
  -3   2  10      107.78       98.28      9.33 o 
  -2   2  10       98.69       92.06      3.55 o 
  -1   2  10      107.71      105.31      3.80 o 
   0   2  10       22.48       21.27      1.63 o 
   1   2  10        1.54        1.79      1.43 o 
   2   2  10      122.09      120.77      5.05 o 
   3   2  10      229.55      251.95      8.10 o 
   4   2  10       46.47       61.86      3.93 o 
   5   2  10        5.84        8.06      1.89 o 
  -8   3  10       21.24       21.06      2.28 o 
  -7   3  10        0.02        0.36      1.01 o 
  -6   3  10        0.56        1.51      1.12 o 
  -5   3  10       14.73       16.01      1.78 o 
  -4   3  10        3.88        0.92      1.08 o 
  -3   3  10      469.00      431.65     10.65 o 
  -2   3  10       22.54       24.13      2.33 o 
  -1   3  10      142.34      154.92      4.94 o 
   0   3  10        7.57        8.79      1.27 o 
   1   3  10        0.37       -1.61      1.08 o 
   2   3  10        1.15        2.15      1.27 o 
   3   3  10       53.18       51.76      4.66 o 
   4   3  10        6.31        4.91      1.63 o 
   5   3  10        9.44       11.17      2.14 o 
  -8   4  10        0.01       -0.28      1.12 o 
  -7   4  10        0.61        0.00      1.61 o 
  -6   4  10        2.09        1.39      1.12 o 
  -5   4  10       17.59       14.67      2.15 o 
  -4   4  10       60.11       64.85      3.04 o 
  -3   4  10      106.93       88.15      3.67 o 
  -2   4  10        6.05        5.38      1.12 o 
  -1   4  10        2.31        2.51      0.86 o 
   0   4  10        0.03        1.21      0.67 o 
   1   4  10        5.14        4.66      2.15 o 
   2   4  10        5.66        4.08      1.38 o 
   3   4  10        7.92       10.28      2.51 o 
   4   4  10       15.41       17.55      2.32 o 
  -7   5  10       11.75       16.62      2.03 o 
  -6   5  10        6.45        9.74      1.52 o 
  -5   5  10        0.08        0.18      0.76 o 
  -4   5  10        3.81        3.23      1.08 o 
  -3   5  10        6.77        4.85      1.01 o 
  -2   5  10        0.23       -0.18      0.76 o 
  -1   5  10       65.64       64.85      3.04 o 
   0   5  10       52.92       57.56      2.44 o 
   1   5  10        2.15        3.95      1.79 o 
   2   5  10       17.02       15.20      1.98 o 
   3   5  10        2.44        4.17      1.38 o 
   4   5  10        0.08       -1.79      1.79 o 
  -7   6  10       11.13       14.55      3.41 o 
  -6   6  10        0.56        0.72      1.01 o 
  -5   6  10       11.66       13.40      1.63 o 
  -4   6  10        0.09        0.00      0.76 o 
  -3   6  10       17.07       20.09      2.87 o 
  -2   6  10       41.33       46.99      3.95 o 
  -1   6  10        0.59        0.36      1.08 o 
   0   6  10       28.70       26.90      3.77 o 
   1   6  10        0.28        0.36      1.43 o 
   2   6  10       14.13       12.55      2.87 o 
   3   6  10        9.89       14.71      3.59 o 
   4   6  10        0.34        0.00      2.15 o 
  -6   7  10        3.19        1.79      1.27 o 
  -5   7  10       11.91       13.27      2.51 o 
  -4   7  10        2.02        0.36      1.43 o 
  -3   7  10       33.35       29.05      3.23 o 
  -2   7  10        1.00        0.72      1.08 o 
  -1   7  10       10.49        6.04      1.61 o 
   0   7  10        1.51        0.04      0.92 o 
   1   7  10        1.30        0.72      1.79 o 
   2   7  10        4.80        7.17      2.51 o 
   3   7  10        2.08        4.66      2.51 o 
  -5   8  10        0.01       -0.36      1.43 o 
  -4   8  10        0.10        0.36      1.43 o 
  -3   8  10       12.50       11.12      2.15 o 
  -2   8  10        3.55        2.59      1.12 o 
  -1   8  10        5.68        3.23      1.43 o 
   0   8  10        1.25        1.28      1.12 o 
   1   8  10       12.16       12.55      2.87 o 
   2   8  10        0.18        0.36      1.79 o 
  -4   9  10        0.05       -0.18      1.01 o 
  -3   9  10       10.94       11.49      1.78 o 
  -2   9  10        3.31        4.30      1.27 o 
  -1   9  10       19.42       25.50      4.30 o 
   0   9  10       34.60       41.09      3.68 o 
  -7   0  11        0.91       -0.72      1.43 o 
  -5   0  11        3.86        2.51      1.43 o 
  -3   0  11        2.72        1.79      1.08 o 
  -1   0  11       14.78       16.50      2.15 o 
   1   0  11      222.65      218.80     10.40 o 
   3   0  11        0.46        0.00      1.79 o 
  -7   1  11        3.88        5.92      1.52 o 
  -6   1  11        8.68       10.23      1.52 o 
  -5   1  11        0.25        0.36      0.76 o 
  -4   1  11        3.23        3.05      1.01 o 
  -3   1  11        0.37        0.00      0.76 o 
  -2   1  11       10.93        7.39      1.27 o 
  -1   1  11        6.34        4.81      1.61 o 
   0   1  11       29.90       30.94      2.69 o 
   1   1  11       18.67       14.13      2.15 o 
   2   1  11       19.51       14.22      5.38 o 
   3   1  11      166.38      192.23     11.48 o 
   4   1  11        0.00        0.18      1.27 o 
  -7   2  11        5.04        6.10      1.52 o 
  -6   2  11       25.88       27.28      2.28 o 
  -5   2  11       11.56       11.32      1.52 o 
  -4   2  11       28.05       27.08      2.03 o 
  -3   2  11        1.99        3.23      1.01 o 
  -2   2  11        2.57        1.90      0.86 o 
  -1   2  11        0.05        0.54      0.76 o 
   0   2  11        0.06        0.18      0.90 o 
   1   2  11       25.87       21.32      3.23 o 
   2   2  11       77.68       77.66      4.31 o 
   3   2  11      203.55      228.89      7.99 o 
  -7   3  11        9.35       10.45      1.78 o 
  -6   3  11       10.43        8.74      1.52 o 
  -5   3  11       27.72       27.64      2.33 o 
  -4   3  11        1.12        0.41      0.90 o 
  -3   3  11       59.30       55.31      2.91 o 
  -2   3  11       55.46       59.72      3.04 o 
  -1   3  11        3.49        3.75      1.12 o 
   0   3  11        1.10        2.42      0.92 o 
   1   3  11        0.00       -0.90      1.26 o 
   2   3  11        0.64        0.28      1.12 o 
   3   3  11       59.50       63.97      8.79 o 
  -6   4  11        9.79       11.08      2.33 o 
  -5   4  11        1.18        0.46      1.79 o 
  -4   4  11        1.31        0.82      0.86 o 
  -3   4  11       18.47       14.49      1.97 o 
  -2   4  11        3.26        6.25      1.27 o 
  -1   4  11      171.60      191.54      8.25 o 
   0   4  11        0.06       -0.15      0.86 o 
   1   4  11        4.55        5.38      2.15 o 
   2   4  11        0.01       -0.52      1.43 o 
   3   4  11       17.56       18.39      2.87 o 
  -6   5  11        2.15        1.32      1.12 o 
  -5   5  11       21.64       21.82      2.14 o 
  -4   5  11        8.03        9.67      1.52 o 
  -3   5  11       19.37       21.74      2.03 o 
  -2   5  11       18.32       15.15      1.63 o 
  -1   5  11      113.82      109.43      9.15 o 
   0   5  11        0.62       -0.46      0.86 o 
   1   5  11        1.47        3.59      2.15 o 
   2   5  11        6.95        3.56      3.41 o 
  -5   6  11        0.85        1.43      1.01 o 
  -4   6  11        3.65        3.15      1.12 o 
  -3   6  11       34.51       39.37      2.65 o 
  -2   6  11       36.11       37.94      2.54 o 
  -1   6  11       13.27        8.36      1.21 o 
   0   6  11       15.79       14.94      2.15 o 
   1   6  11        9.38       10.16      1.78 o 
   2   6  11        0.74        0.36      1.79 o 
  -4   7  11        9.41       11.33      3.23 o 
  -3   7  11        0.12       -0.72      0.86 o 
  -2   7  11        7.72        9.81      1.63 o 
  -1   7  11       85.96      105.81      3.64 o 
   0   7  11        3.27        4.30      1.52 o 
  -4   0  12        4.89        5.02      1.79 o 
  -2   0  12       10.47       10.40      2.15 o 
   2   0  12       23.43       22.96      3.59 o 
  -5   1  12        0.84        1.61      1.01 o 
  -4   1  12        0.41        1.08      0.76 o 
  -3   1  12        3.00        2.69      1.61 o 
  -2   1  12       11.11       10.77      1.52 o 
  -1   1  12        0.14        0.18      0.76 o 
   1   1  12       20.97       25.91      2.79 o 
   2   1  12        0.10        0.36      1.01 o 
  -5   2  12        1.44        1.43      1.01 o 
  -4   2  12       17.11       17.60      2.03 o 
  -3   2  12        5.43        7.75      1.38 o 
  -2   2  12        0.12        0.26      0.86 o 
  -1   2  12       20.30       23.58      4.48 o 
   0   2  12       29.46       22.24      3.59 o 
   1   2  12        4.60        6.19      1.63 o 
  -5   3  12        0.15        0.54      1.01 o 
  -4   3  12        0.00       -0.18      0.76 o 
  -3   3  12        6.59        6.41      1.38 o 
  -2   3  12       12.59       10.60      1.97 o 
  -1   3  12        0.87        1.23      0.86 o 
   0   3  12        0.81       -1.08      1.79 o 
   1   3  12        5.71        5.68      1.63 o 
  -4   4  12        1.54        2.65      1.97 o 
  -3   4  12        3.12        3.84      2.15 o 
  -2   4  12        0.01        0.20      1.08 o 
  -1   4  12        4.01        2.35      1.12 o 
   0   4  12        0.94       -0.36      1.43 o 
  -3   5  12       11.41       12.01      1.78 o 
  -2   5  12       20.99       19.54      2.03 o 
  -1   5  12       28.02       27.18      1.99 o 
                                                 
